# Supplementary material for: Decreased degree of adipocyte differentiation in visceral adipose tissue contributes to metabolic dysfunction-associated steatotic liver disease
Source: Nat Commun. 2026 Jun 3;17:7101. doi: 10.1038/s41467-026-73660-6 (PMC13392065; doi:10.1038/s41467-026-73660-6)
Supplement: Supplementary file 3 — Supplementary Data 1-49 [file 41467_2026_73660_MOESM3_ESM.xlsx]

## Sheet: index
Supplementary Data Number	Content (notes included at bottom of each Dataset)
S1	Supplementary Data 1: Clinical characteristics of MAFALDA 1 and 2 (VAT) and KOBS (SAT) snRNA-seq cohorts.
S2	Supplementary Data 2: Summary statistics of adjusted latent time in adipocytes comparing individuals with MASLD and non-steatotic liver in MAFALDA 1.
S3	Supplementary Data 3: Summary statistics of adjusted latent time in adipocytes comparing individuals with MASH and non-steatotic liver in MAFALDA 1.
S4	Supplementary Data 4: Summary statistics of adjusted latent time in adipocytes comparing individuals with MASLD and non-steatotic liver in MAFALDA 2.
S5	Supplementary Data 5: Summary statistics of adjusted latent time in adipocytes comparing individuals with MASH and non-steatotic liver in MAFALDA 2.
S6	Supplementary Data 6: Assessing clinical features associated with MASLD in MAFALDA 2 using the two-sided Wald test.
S7	Supplementary Data 7: Summary statistics of adjusted latent time in adipocytes comparing individuals with MASLD and non-steatotic liver in KOBS.
S8	Supplementary Data 8: Summary statistics of adjusted latent time in adipocyte subtypes comparing individuals with MASLD and non-steatotic liver in KOBS.
S9	Supplementary Data 9: Summary statistics of adjusted latent time in adipocyte comparing males and females in KOBS.
S10	Supplementary Data 10: Summary statistics of adjusted latent time in adipocyte subtypes comparing males and females in KOBS.
S11	Supplementary Data 11: Summary statistics of adjusted latent time in adipocytes comparing males and females in MAFALDA 2.
S12	Supplementary Data 12: Summary statistics of adjusted latent time in adipocyte subtypes comparing males and females in MAFALDA 2.
S13	Supplementary Data 13: Significant (Bonferroni adjusted p<0.05 and abs log2FC>0.25) differentially expressed genes by condition in VAT adipose stem and progenitor cells (ASPCs) in MAFALDA 2 using hurdle model approach in FindMarkers.
S14	Supplementary Data 14: Significant (Bonferroni adjusted p<0.05 and abs log2FC>0.25) differentially expressed genes by condition in SAT adipose stem and progenitor cells (ASPCs) in KOBS using hurdle model approach in FindMarkers.
S15	Supplementary Data 15: Significantly (FDR<0.05) enriched functional pathways of differentially expressed genes (Bonferroni adjusted p<0.05 and abs log2FC>0.25) by MASLD in VAT and SAT adipose stem and progenitor cells (ASPCs) in MAFALDA 2 and KOBS.
S16	Supplementary Data 16: Significantly (FDR<0.05) enriched pathways of differentially expressed genes (Bonferroni adjusted p<0.05 and abs log2FC>0.25) by sex in VAT and SAT adipose stem and progenitor cells (ASPCs) in MAFALDA 2 and KOBS.
S17	Supplementary Data 17: Significant (Bonferroni adjusted p<0.05 and log2FC>0.25) marker genes of adipose stem and progenitor cell (ASPC) subtype in VAT ASPCs in MAFALDA 2 determined via the two-sided Wilcoxon rank sum test in FindAllMarkers.
S18	Supplementary Data 18: Significant (Bonferroni adjusted p<0.05 and log2FC>0.25) marker genes of Louvain clusters in VAT adipose stem and progenitor cells (ASPCs) in MAFALDA 2 determined via the two-sided Wilcoxon rank sum test in FindAllMarkers.
S19	Supplementary Data 19: Significantly (FDR<0.05) enriched functional pathways in VAT adipose stem and progenitor cell (ASPC) Louvain cluster 3.
S20	Supplementary Data 20: Significant (Bonferroni adjusted p<0.05 and log2FC>0.25) marker genes of adipose stem and progenitor cell (ASPC) subtypes in SAT ASPCs in KOBS determined via the two-sided Wilcoxon rank sum test in FindAllMarkers.
S21	Supplementary Data 21: Significantly (FDR<0.05) enriched functional pathways of the 90 marker genes of SAT ASPC subtype hASPC5 that are differentially expressed by sex.
S22	Supplementary Data 22: Summary statistics of adjusted latent time (including PNPLA3) in adipocytes comparing individuals with MASLD and non-steatotic liver in MAFALDA 2.
S23	Supplementary Data 23: Summary statistics of adjusted latent time (including PNPLA3) in adipocytes comparing individuals with MASH and non-steatotic liver in MAFALDA 2.
S24	Supplementary Data 24: Summary statistics of adjusted latent time (including PNPLA3) in adipocytes comparing individuals with MASLD and non-steatotic liver in KOBS.
S25	Supplementary Data 25: Summary statistics of adjusted latent time in adipocytes comparing individuals with blood platelet measurement above and below median in MAFALDA 2.
S26	Supplementary Data 26: Assessing relationship between blood platelet measurement and MASLD, MASH, and fibrosis in MAFALDA 2 using the two-sided Wald test.
S27	Supplementary Data 27: Adipocyte latent time gene set that are differentially expressed in the bulk RNA-sequencing data set of human visceral adipose stem and progenitor cells (ASPCs) differentiated to adipocytes ("subset of adipocyte latent time gene set") determined using two-sided moderated t-test.
S28	Supplementary Data 28: Summary statistics of adjusted latent time using the subset of the latent time gene set (n=666 genes) in adipocytes, comparing the individuals with MASLD and non-steatotic liver in MAFALDA 2.
S29	Supplementary Data 29: Summary statistics of adjusted latent time using the subset of the latent time gene set (n=666 genes) in adipocytes, comparing the individuals with MASH and non-steatotic liver in MAFALDA 2.
S30	Supplementary Data 30: Significantly enriched functional pathways (FDR<0.05) among the subset of the latent time gene set (n=666 genes).
S31	Supplementary Data 31: Summary statistics of adjusted latent time in hepatocytes, comparing the individuals with MASLD and non-steatotic liver.
S32	Supplementary Data 32: Summary statistics of adjusted latent time in hepatocytes, comparing individuals with MASH and non-steatotic liver.
S33	Supplementary Data 33: Significant (Bonferroni adjusted p<0.05 and abs log2FC>0.25) differentially expressed genes by MASLD in hepatocytes using hurdle model approach in FindMarkers.
S34	Supplementary Data 34: Significantly (FDR<0.05) enriched functional pathways of upregulated genes (Bonferroni adjusted p<0.05 and log2FC>0.25) by MASLD that are also part of the hepatocyte latent time gene set.
S35	Supplementary Data 35: Significantly (FDR<0.05) enriched functional pathways of downregulated genes (Bonferroni adjusted p<0.05 and log2FC<-0.25) by MASLD that are also part of the hepatocyte latent time gene set.
S36	Supplementary Data 36: Summary statistics of adjusted latent time in VAT adipocyte subtypes, comparing the individuals with MASLD and non-steatotic liver in MAFALDA 2.
S37	Supplementary Data 37: Summary statistics of adjusted latent time in VAT adipocyte subtypes comparing individuals with MASH and non-steatotic liver in MAFALDA 2.
S38	Supplementary Data 38: Significant (Bonferroni adjusted p<0.05 and log2FC>0.25) marker genes of adipocyte subtypes in VAT adipocytes in MAFALDA 2 determined via the two-sided Wilcoxon rank sum test in FindAllMarkers.
S39	Supplementary Data 39: Significant (Bonferroni adjusted p<0.05 and log2FC>0.25) genes of the adipocyte latent time gene set (n=2,000 genes) that are also marker genes of adipocyte subtypes, assessed via the two-sided Wilcoxon rank sum test in FindAllMarkers, in VAT adipocytes in MAFALDA 2.
S40	Supplementary Data 40: Significantly (FDR<0.05) enriched functional pathways in adipocyte subtype hAd1.
S41	Supplementary Data 41: Significantly (FDR<0.05) enriched functional pathways in adipocyte subtype hAd2.
S42	Supplementary Data 42: Gene sets used for gene set enrichment analysis.
S43	Supplementary Data 43: Gene sets used for principal component analysis in correlation of PC1 and adipocyte diameter.
S44	Supplementary Data 44: Genes from the four gene sets of interest.
S45	Supplementary Data 45: LD-score (LDSC) based MASLD trait partitioned heritability estimates of the two gene sets in the UK Biobank (n=76,758).
S46	Supplementary Data 46: LD-score (LDSC) based partitioned heritability estimates of MASLD traits using the genes in the subset of the adipocyte latent time gene set (n=666 genes) in the UK Biobank (n=76,758).
S47	Supplementary Data 47: Significant (Bonferroni adjusted p<0.05 and abs log2FC>0.25) differentially expressed genes by condition in VAT adipocytes in MAFALDA 2 using hurdle model approach in FindMarkers.
S48	Supplementary Data 48: Significant (FDR<0.05) eGenes assessed by linear model implemented in Matrix eQTL that are also differentially expressed by a condition using hurdle model approach in FindMarkers.
S49	Supplementary Data 49: Nuclei retained following each step in quality control pipeline.

## Sheet: S1
Supplementary Data 1: Clinical characteristics of MAFALDA 1 and 2 (VAT) and KOBS (SAT) snRNA-seq cohorts.
Cohort	Tissue	Total number of individuals (females)	Age#	BMI (kg/m2)	T2D	Non-steatotic liver	MASLD (MASH*)
MAFALDA 1	VAT	11 (5)	42.27±5.14	42.58±3.82	1	5	6 (4)
MAFALDA 2	VAT	63 (51)	43.02±9.81	41.63±3.79	11	19	44 (26)
KOBS	SAT	59 (32)	49.14±9.66	40.87±4.30	15	44	15 (3)
#Mean ± standard deviation provided for all quantitative traits.
VAT indicates visceral adipose tissue.
SAT indicates subcutaneous adipose tissue.
BMI indicates body mass index.
T2D indicates type 2 diabetes.
MASLD indicates metabolic dysfunction-associated steatotic liver disease.
MASH indicates metabolic dysfunction-associated steatohepatitis.
*The number of MASH cases among the MASLD cases is shown in parenthesis.

## Sheet: S2
Supplementary Data 2: Summary statistics of adjusted latent time in adipocytes comparing individuals with MASLD and non-steatotic liver in MAFALDA 1.
group	median	IQR	min	Q1	Q3	max	n
Non-steatotic liver	0.473415	0.367455	-0.0619638	0.274849	0.642303	0.942556	5
MASLD	0.451239	0.293719	-0.0287696	0.348614	0.642333	1.08869	6
MASLD indicates metabolic dysfunction-associated steatotic liver disease.
IQR indicates interquartile range.
min indicates minimum.
Q1 indicates the first quartile.
Q3 indicates the third quartile.
max indicates maximum.
n indicates number of individuals within group.

## Sheet: S3
Supplementary Data 3: Summary statistics of adjusted latent time in adipocytes comparing individuals with MASH and non-steatotic liver in MAFALDA 1.
group	median	IQR	min	Q1	Q3	max	n
Non-steatotic liver	0.466029	0.361733	-0.0887084	0.269716	0.631449	0.972711	5
MASH	0.43373	0.281828	-0.000860298	0.353985	0.635813	1.08886	4
MASH indicates metabolic dysfunction-associated steatohepatitis.
IQR indicates interquartile range.
min indicates minimum.
Q1 indicates the first quartile.
Q3 indicates the third quartile.
max indicates maximum.
n indicates number of individuals within group.

## Sheet: S4
Supplementary Data 4: Summary statistics of adjusted latent time in adipocytes comparing individuals with MASLD and non-steatotic liver in MAFALDA 2.
group	median	IQR	min	Q1	Q3	max	n
Non-steatotic liver	0.527258	0.224645	-0.00365274	0.407627	0.632272	0.989286	19
MASLD	0.484803	0.22962	0.00860185	0.35613	0.585749	0.997715	44
MASLD indicates metabolic dysfunction-associated steatotic liver disease.
IQR indicates interquartile range.
min indicates minimum.
Q1 indicates the first quartile.
Q3 indicates the third quartile.
max indicates maximum.
n indicates number of individuals within group.

## Sheet: S5
Supplementary Data 5: Summary statistics of adjusted latent time in adipocytes comparing individuals with MASH and non-steatotic liver in MAFALDA 2.
group	median	IQR	min	Q1	Q3	max	n
Non-steatotic liver	0.528153	0.222511	-0.00777514	0.40875	0.63126	0.98284	19
MASH	0.484471	0.223177	0.0435618	0.360596	0.583774	0.977513	26
MASH indicates metabolic dysfunction-associated steatohepatitis.
IQR indicates interquartile range.
min indicates minimum.
Q1 indicates the first quartile.
Q3 indicates the third quartile.
max indicates maximum.
n indicates number of individuals within group.

## Sheet: S6
Supplementary Data 6: Assessing clinical features associated with MASLD in MAFALDA 2 using the two-sided Wald test.
predictor	beta*	se	z	p	p_adj
Age (years)	0.032	0.033	0.974	0.33	1
BMI (kg/m2)	0.057	0.083	0.683	0.494	1
Glucose (mg/dL) (adjusted for T2D status)	0.68	0.33	2.061	0.039	0.354
Insulin (uUI/mL) (adjusted for T2D status)	1.481	0.481	3.077	0.002	0.019
HbA1c (mmol/mol)	0.03	0.044	0.692	0.489	1
Cholesterol (mgd/L)	-0.011	0.011	-1.007	0.314	1
HDL-C (mg/dL)	-0.043	0.03	-1.463	0.143	1
LDL-C (mg/dL)	-0.011	0.011	-1.037	0.3	1
TG (mg/dL)	0.017	0.007	2.294	0.022	0.196
*A logistic regression analysis was performed, in which the MASLD status was the outcome.
MASLD indicates metabolic dysfunction-associated steatotic liver disease.
BMI indicates body mass index.
T2D indicates type 2 diabetes
HDL-C indicates high-density lipoprotein cholesterol.
LDL-C indicates low-density lipoprotein cholesterol.
TG indicates triglycerides.
se indicate standard error.
z indicates z-value.
p indicates p-value using the two-sided Wald test.
p_adj indicates the Bonferroni adjusted p-value.

## Sheet: S7
Supplementary Data 7: Summary statistics of adjusted latent time in adipocytes, comparing the individuals with MASLD and non-steatotic liver in KOBS.
group	median	IQR	min	Q1	Q3	max	n
Non-steatotic liver	0.251147	0.178582	-0.0597899	0.17086	0.349442	1.04146	44
MASLD	0.231438	0.168006	-0.0343399	0.162831	0.330836	1.00902	15
MASLD indicates metabolic dysfunction-associated steatotic liver disease.
IQR indicates interquartile range.
min indicates minimum.
Q1 indicates the first quartile.
Q3 indicates the third quartile.
max indicates maximum.
n indicates the number of individuals within group.

## Sheet: S8
Supplementary Data 8: Summary statistics of adjusted latent time in adipocyte subtypes, comparing the individuals with MASLD and non-steatotic liver in KOBS.
group	subtype	median	IQR	min	Q1	Q3	max	n
Non-steatotic liver	hAd1	0.225378	0.138748	-0.0597899	0.158668	0.297416	0.626446	44
Non-steatotic liver	hAd2	0.169927	0.150286	-0.0165411	0.124382	0.274669	0.49519	44
Non-steatotic liver	hAd4	0.342684	0.199408	0.0368849	0.259046	0.458454	1.04146	44
MASLD	hAd1	0.212494	0.131519	-0.0343399	0.149216	0.280735	0.55596	15
MASLD	hAd2	0.186614	0.116356	-0.00394489	0.124899	0.241255	0.44573	15
MASLD	hAd4	0.358211	0.222098	0.0141268	0.254594	0.476692	1.00902	15
MASLD indicates metabolic dysfunction-associated steatotic liver disease.
hAd indicate human adipocyte subtype.
IQR indicates interquartile range.
min indicates minimum.
Q1 indicates the first quartile.
Q3 indicates the third quartile.
max indicates maximum.
n indicates the number of individuals within group.

## Sheet: S9
Supplementary Data 9: Summary statistics of adjusted latent time in adipocyte, comparing males and females in KOBS.
sex	median	IQR	min	Q1	Q3	max	n
Female	0.285922	0.209452	-0.0520563	0.190265	0.399717	1.07944	32
Male	0.200979	0.150385	0.000843127	0.136017	0.286402	0.992446	27
IQR indicates interquartile range.
min indicates minimum.
Q1 indicates the first quartile.
Q3 indicates the third quartile.
max indicates maximum.
n indicates the number of individuals by sex.

[truncated: 40 more sheets: S10, S11, S12, S13, S14, S15, S16, S17, S18, S19, S20, S21, S22, S23, S24, S25, S26, S27, S28, S29 …]
