# Supplementary material for: Decreased degree of adipocyte differentiation in visceral adipose tissue contributes to metabolic dysfunction-associated steatotic liver disease
Source: Nat Commun. 2026 Jun 3;17:7101. doi: 10.1038/s41467-026-73660-6 (PMC13392065; doi:10.1038/s41467-026-73660-6)
Supplement: Supplementary file 6 — Source data [file 41467_2026_73660_MOESM6_ESM.xlsx]

## Sheet: Fig1b
Figure 1b
CellType	umap_1	umap_2
Adipocyte	5.23685	-8.87817
B cell	-10.4844	2.79023
Mesothelium	10.557	-2.60768
ASPC	8.05795	8.69787
ASPC	9.42751	3.64613
T cell	-4.46538	-6.75388
Mesothelium	9.95778	-2.92731
Macrophage	-2.75849	9.51517
Adipocyte	6.40272	-10.3665
ASPC	7.51218	9.28192
T cell	-5.74012	-8.3623
B cell	-10.9773	4.17324
Adipocyte	5.23287	-10.9684
T cell	-8.13763	-5.04615
Adipocyte	6.04266	-11.0378
ASPC	10.6926	3.72692
B cell	-9.13985	6.38373
B cell	-10.7337	6.34292
Adipocyte	5.79233	-11.8623
ASPC	8.41816	8.83963
Mesothelium	10.7427	-2.75557
ASPC	7.65918	7.55091
Dendritic cell	-1.28596	4.78751
Dendritic cell	-1.4464	4.27386
T cell	-5.7952	-4.7161
Adipocyte	5.81944	-10.2454
T cell	-5.91948	-3.69996
ASPC	7.01251	7.26987
T cell	-7.70279	-3.1866
ASPC	8.81223	8.11246
Macrophage	-3.67684	11.4687
ASPC	9.07079	6.63564
T cell	-7.06279	-4.34897
Mesothelium	10.9799	-3.39008
B cell	-10.008	6.44804
Mesothelium	10.7164	-3.97028
Endothelial	1.90251	-1.05594
Macrophage	-3.46147	9.99775
Macrophage	-3.10265	9.25499
Dendritic cell	-2.51635	5.90988
ASPC	7.99217	8.68662
Macrophage	-3.13504	9.30569
Macrophage	-2.86586	10.8639
Mesothelium	11.2689	-2.48191
ASPC	8.28936	7.65527
ASPC	8.34053	9.31475
Dendritic cell	-2.87442	7.00693
ASPC	9.07253	3.89403
Dendritic cell	-1.34083	3.75416
Dendritic cell	0.801247	4.48113
B cell	-8.73451	2.85861
T cell	-6.57637	-3.32286
T cell	-7.10864	-7.10396
Adipocyte	5.04942	-9.34149
T cell	-7.54925	-4.15542
Adipocyte	6.52335	-9.52474
B cell	-8.97287	2.71075
T cell	-8.1961	-6.84121
ASPC	9.11579	3.85186
Endothelial	1.88076	-1.18738
Adipocyte	4.91648	-9.48452
ASPC	8.161	8.79161
T cell	-6.79575	-7.50682
T cell	-8.08595	-7.26916
Macrophage	-2.73631	9.912
ASPC	8.66888	8.67167
Macrophage	-1.69536	8.4199
ASPC	10.0968	2.75853
T cell	-6.24924	-3.72767
ASPC	7.37747	9.3245
ASPC	8.46886	6.16276
Endothelial	2.26948	-2.15339
ASPC	8.99293	3.30192
Mesothelium	12.1866	-3.23098
NK cell	-5.43646	-8.35485
Macrophage	-1.85205	7.44496
ASPC	6.69923	10.2272
T cell	-8.54862	-5.758
Dendritic cell	-1.20856	4.8016
Adipocyte	3.85784	-10.5163
Mesothelium	11.5326	-2.79078
ASPC	8.52003	6.43244
ASPC	9.92682	3.28845
ASPC	8.65136	8.90148
T cell	-5.2365	-7.62713
ASPC	8.36314	8.13613
Adipocyte	4.3398	-8.7844
ASPC	10.1954	4.23838
Macrophage	-1.37	9.6655
ASPC	6.39762	8.65981
Endothelial	2.45437	-0.942286
Mesothelium	11.5425	-3.35952
Macrophage	-2.43703	10.0649
ASPC	9.57124	3.59349
Macrophage	-2.11771	10.232
Macrophage	-2.21498	9.74096
Endothelial	4.77698	-1.67214
Macrophage	-3.10999	9.67791
Dendritic cell	-1.03193	5.38202
Adipocyte	5.09789	-9.13637
Macrophage	-2.80972	11.2241
Dendritic cell	-2.26589	5.88183
Dendritic cell	-1.23738	4.01732
T cell	-5.56319	-8.08918
Macrophage	-1.75678	7.63501
ASPC	8.32146	4.28486
T cell	-6.36783	-5.25722
Adipocyte	5.81568	-11.1152
B cell	-10.5587	3.68548
T cell	-8.74745	-5.85455
ASPC	8.50691	8.7099
Dendritic cell	-0.97626	4.91201
T cell	-8.08956	-4.00029
ASPC	10.0055	4.42467
Adipocyte	4.87968	-9.65808
Mesothelium	10.2836	-3.54405
Adipocyte	6.61429	-10.0549
ASPC	7.54277	8.71324
T cell	-5.79966	-4.25939
T cell	-7.62415	-3.03946
T cell	-7.03197	-3.21171
Mesothelium	11.2674	-2.73739
Dendritic cell	-0.40509	5.32637
Dendritic cell	-3.01773	6.35611
Macrophage	-1.57781	7.04337
ASPC	7.20214	7.04201
Mesothelium	9.18976	-2.66632
Macrophage	-1.72759	8.80005
ASPC	7.60042	9.63414
ASPC	8.09903	9.27857
ASPC	9.34494	4.46953
B cell	-10.7367	6.79261
ASPC	9.14993	3.60712
Adipocyte	5.74524	-11.2813
Endothelial	2.13058	-1.43989
Mesothelium	10.4107	-1.8992
ASPC	8.41982	3.7755
ASPC	9.68414	3.08158
Adipocyte	5.57678	-9.28378
Mast cell	-1.60471	-1.53951
T cell	-7.17829	-5.46467
ASPC	9.87723	4.36508
T cell	-8.17496	-4.75868
Adipocyte	5.39964	-9.19296
Macrophage	-1.76843	7.91616
ASPC	10.1325	3.28001
ASPC	9.7765	3.88036
Macrophage	-3.16613	9.11
ASPC	8.93097	6.70665
B cell	-10.0674	6.01527
Macrophage	-3.15836	9.71037
ASPC	8.55272	6.37061
ASPC	8.26184	9.28725
B cell	-10.1404	2.96906
Mesothelium	10.4649	-2.58207
Endothelial	2.10163	-1.58717
ASPC	8.41332	9.07717
Mesothelium	11.6359	-3.40004
T cell	-7.44317	-5.64689
Macrophage	-2.41191	9.31479
T cell	-5.68271	-3.48286
ASPC	8.6134	6.59253
NK cell	-5.6069	-10.1531
T cell	-5.88	-5.95316
Endothelial	3.43386	-1.56968
Macrophage	-2.12572	9.53937
ASPC	8.35603	6.32363
T cell	-7.22403	-4.54102
ASPC	10.283	3.832
Adipocyte	5.8495	-9.14087
B cell	-9.5955	3.11589
Mesothelium	11.977	-2.9274
Dendritic cell	-1.62559	5.53185
T cell	-6.4823	-4.48252
Mesothelium	11.6443	-2.95127
ASPC	9.03437	8.814
Macrophage	-3.75058	11.4701
ASPC	7.29099	8.84938
T cell	-7.6188	-4.44775
ASPC	9.55728	3.89712
Macrophage	-1.71306	9.56742
Macrophage	-2.58712	10.9523
Dendritic cell	-1.63235	4.98338
T cell	-8.47317	-6.08416
ASPC	10.0124	3.29679
Endothelial	1.8564	-1.03175
T cell	-6.20644	-5.71146
ASPC	7.00038	9.55541
Mesothelium	10.6346	-2.07299
Mesothelium	11.8621	-2.53185
Adipocyte	6.44494	-9.87406
ASPC	9.35655	4.56617
Dendritic cell	-2.38996	5.79564
T cell	-8.38036	-5.91051
Macrophage	-1.98141	10.1902
Macrophage	-2.36996	11.3307
T cell	-6.8381	-3.35466
ASPC	8.75184	4.8735
Adipocyte	5.61307	-10.883
Adipocyte	6.26849	-8.52716
B cell	-9.14687	2.96608
Mast cell	-1.31369	-1.27176
Dendritic cell	-2.16624	6.52876
T cell	-5.2946	-7.608
Endothelial	1.92702	-0.856036
T cell	-5.63245	-8.22149
ASPC	7.68047	8.89477
Macrophage	-3.15489	9.61801
Endothelial	2.06201	-0.658583
Macrophage	-1.10924	8.81668
Endothelial	2.13434	-0.599957
Mast cell	-9.51477	5.09959
NK cell	-5.86996	-9.86502
B cell	-10.655	6.43253
ASPC	8.70585	5.74372
Macrophage	-3.62286	10.6414
Mesothelium	11.7487	-2.96821
Macrophage	-2.84241	10.6953
T cell	-8.36951	-5.5685
Mesothelium	9.75687	-2.92001
B cell	-9.20127	5.27517
Mesothelium	10.1984	-2.44423
T cell	-6.60104	-6.61824
ASPC	8.93952	8.55619
T cell	-8.08074	-5.75036
Macrophage	-3.7739	11.4974
ASPC	10.4263	4.07826
Adipocyte	3.94335	-9.68982
ASPC	9.89707	4.89409
Adipocyte	6.03992	-10.7132
ASPC	8.46645	4.17604
T cell	-7.52791	-4.92186
Macrophage	-1.16024	8.47076
ASPC	7.41252	9.41543
NK cell	-6.77573	-9.25625
Macrophage	-3.16559	11.0527
B cell	-9.85217	3.22334
Mesothelium	9.97046	-2.52235
NK cell	-6.58362	-9.38624
Mesothelium	12.0887	-3.36379
T cell	-7.41431	-5.65398
ASPC	9.02228	3.87337
Endothelial	1.834	-1.30283
Macrophage	-1.04444	8.35006
Adipocyte	5.64777	-9.68927
T cell	-6.53176	-5.1021
Dendritic cell	-2.678	5.9034
Adipocyte	5.86569	-9.88453
Adipocyte	5.75035	-10.2133
Adipocyte	5.9582	-10.4928
Adipocyte	4.50456	-10.3972
B cell	-9.35276	4.11049
Macrophage	-2.2605	9.66653
NK cell	-5.71363	-10.1196
B cell	-9.01031	4.38009
ASPC	7.92035	6.40139
Macrophage	-0.968743	9.00757
Macrophage	-2.47691	11.2522
ASPC	8.22593	9.17067
ASPC	6.48901	7.20745
Endothelial	1.86853	-1.02713
Macrophage	-2.01028	10.7519
Macrophage	-2.70729	10.4127
Adipocyte	6.52093	-9.85875
Adipocyte	6.84943	-9.69883
Mesothelium	12.1919	-3.1513
Macrophage	-2.76583	8.85817
T cell	-6.18354	-6.29903
B cell	-8.51044	3.04987
Adipocyte	5.67761	-11.009
T cell	-7.71132	-4.35929
T cell	-8.04267	-5.59578
Dendritic cell	-3.53043	5.75316
T cell	-7.63454	-5.73684
Macrophage	-2.44622	9.68053
Adipocyte	6.02207	-10.2059
Mesothelium	12.0674	-2.89566
Adipocyte	6.87203	-10.5503
B cell	-9.49651	2.897
Dendritic cell	-0.657818	5.49229
ASPC	6.48587	9.27896
ASPC	8.36734	8.2984
T cell	-7.48157	-3.81331
Adipocyte	6.00276	-9.83566
ASPC	9.50381	2.64959
Dendritic cell	-1.9852	6.89423
Macrophage	-3.65387	10.153
B cell	-10.1526	3.77726
Mesothelium	11.8766	-3.18579
Macrophage	-1.88522	7.27276
ASPC	8.36945	5.72556
T cell	-7.84435	-4.24987
ASPC	7.18752	8.5929
Dendritic cell	-2.21772	5.92727
Mesothelium	10.426	-1.86742
Dendritic cell	-2.38613	5.76109
ASPC	8.38154	5.11875
Mesothelium	10.5648	-3.24588
Macrophage	-3.56886	10.5134
T cell	-7.43442	-3.30631
T cell	-6.04258	-7.38554
Macrophage	-3.43985	8.94227
Macrophage	-3.82203	10.3165
T cell	-5.40583	-6.97795
T cell	-5.77075	-7.72022
T cell	-6.24405	-7.66166
ASPC	8.70951	8.59058
NK cell	-6.91553	-9.80772
T cell	-6.42876	-3.67003
T cell	-7.61308	-3.7641
T cell	-8.61714	-4.54723
ASPC	7.77694	9.37392
Mesothelium	11.9041	-3.24382
Macrophage	-3.21701	10.1471
Macrophage	-1.67898	9.55762
B cell	-11.2826	4.47698
ASPC	7.03479	7.44687
ASPC	7.50562	10.2475
ASPC	8.31751	5.26279
T cell	-8.63405	-4.91692
Adipocyte	4.84687	-10.4129
NK cell	-6.61847	-10.3231
Dendritic cell	-3.13619	6.08199
T cell	-5.54085	-4.35615
Dendritic cell	-2.5574	6.17687
B cell	-10.2267	2.41157
ASPC	7.43228	9.50619
T cell	-5.09213	-7.31419
B cell	-9.34289	4.25902
T cell	-8.65281	-5.99913
T cell	-8.05547	-5.60529
ASPC	9.20987	5.23731
ASPC	7.12389	9.70818
T cell	-5.11046	-6.75638
Macrophage	-3.49717	10.9026
Mesothelium	10.8097	-2.07454
ASPC	8.8153	7.30743
Adipocyte	5.38247	-10.0586
T cell	-6.8645	-3.74765
Adipocyte	5.48708	-9.89781
Macrophage	-2.29647	10.8091
ASPC	9.13992	7.82373
Mesothelium	9.63998	-2.32763
B cell	-11.2492	5.31436
T cell	-6.34483	-3.22995
ASPC	6.28151	9.51484
Mesothelium	10.966	-4.09308
Macrophage	-2.48608	8.95371
ASPC	8.22013	5.52874
ASPC	7.07814	8.78112
NK cell	-6.57269	-10.1204
Adipocyte	5.43234	-8.40941
Dendritic cell	-0.81907	5.7389
ASPC	9.91069	3.03968
Endothelial	4.81339	-1.59578
Mesothelium	10.7292	-3.15861
ASPC	10.011	3.94699
ASPC	9.5748	4.07225
Endothelial	2.3361	-1.84411
T cell	-4.99576	-7.76616
T cell	-5.99773	-5.94137
Macrophage	-1.57491	9.92978
Dendritic cell	-3.58613	5.73964
ASPC	8.9099	7.96196
Mesothelium	10.2643	-2.65977
NK cell	-6.27825	-10.7062
Adipocyte	5.20137	-10.8321
Adipocyte	5.92485	-12.1449
ASPC	8.75723	8.36651
ASPC	8.95835	3.89097
T cell	-6.35875	-3.66041
Macrophage	-2.80033	10.9681
T cell	-8.39726	-5.908
T cell	-9.00184	-4.54599
Dendritic cell	-1.95444	4.43251
Adipocyte	5.4926	-8.12154
ASPC	6.93094	7.41506
ASPC	6.85209	7.40587
Mesothelium	12.3133	-3.67043
T cell	-7.32207	-3.38059
Adipocyte	6.10062	-11.1312
ASPC	9.11624	8.63994
Mesothelium	12.0853	-3.33384
T cell	-6.88767	-4.75121
ASPC	8.7962	7.43943
ASPC	10.688	3.40573
ASPC	10.4408	4.19947
T cell	-3.89479	-6.12936
T cell	-7.7165	-5.29762
T cell	-6.74411	-6.56666
T cell	-6.71851	-4.68429
T cell	-8.26278	-7.01506
T cell	-5.65265	-4.99453
ASPC	9.22169	3.94587
ASPC	7.08424	9.41336
Mesothelium	11.7959	-3.05927
Endothelial	3.47842	-1.36067
Macrophage	-2.06926	8.56792
T cell	-8.34416	-5.46082
B cell	-9.66085	3.04547
ASPC	7.91123	8.00731
ASPC	8.75675	9.17206
Mesothelium	12.1973	-3.26568
ASPC	8.17366	9.40578
Macrophage	-2.79696	9.96048
Mesothelium	10.6215	-2.11498
T cell	-4.70501	-6.55721
Adipocyte	6.93338	-10.2318
Dendritic cell	-1.17939	4.80034
ASPC	7.98074	9.5251
Macrophage	-3.34754	11.2546
ASPC	7.22602	8.05472
Dendritic cell	-1.3017	6.87003
Mesothelium	10.8922	-3.17636
ASPC	6.50706	9.21317
T cell	-6.61725	-6.76781
Macrophage	-3.07014	10.3688
Adipocyte	6.6488	-10.5622
ASPC	6.45734	8.0521
ASPC	8.09926	8.51566
T cell	-8.01943	-4.37865
Adipocyte	7.07625	-9.33271
B cell	-11.0688	3.15773
T cell	-7.5425	-3.45479
ASPC	8.80276	5.77589
Endothelial	3.1002	-0.938207
ASPC	8.17494	7.41305
T cell	-5.95542	-8.34694
T cell	-6.22465	-4.20398
T cell	-7.08028	-4.25127
T cell	-7.23995	-4.13888
ASPC	8.88562	3.41339
Mesothelium	12.0921	-2.89217
ASPC	7.9288	9.16482
ASPC	9.76395	3.1803
ASPC	10.1202	2.76269
Macrophage	-2.42309	9.85582
Adipocyte	4.50107	-9.0996
T cell	-5.86311	-7.14105
Mesothelium	10.1279	-3.47921
T cell	-7.84679	-4.9067
Macrophage	-3.01221	11.1171
Macrophage	-2.61348	10.4637
Adipocyte	6.2284	-11.1008
T cell	-8.75684	-5.66353
Adipocyte	6.455	-9.07447
Adipocyte	4.47059	-10.5656
T cell	-7.23255	-4.39583
Macrophage	-1.24401	9.75858
Mesothelium	10.0685	-3.5823
ASPC	8.11051	5.15984
ASPC	7.07198	9.34338
T cell	-5.50986	-7.64733
ASPC	10.3046	4.55538
T cell	-7.65766	-7.52799
ASPC	8.99464	4.04209
Adipocyte	4.47774	-10.626
Dendritic cell	0.066555	5.12321
Adipocyte	7.07339	-10.5416
T cell	-7.75412	-4.58181
T cell	-7.25744	-5.07417
B cell	-8.43253	3.15203
Adipocyte	4.37299	-10.281
Dendritic cell	-1.76461	5.40834
Macrophage	-1.39246	8.82442
Macrophage	-2.85646	10.0313
ASPC	8.93537	5.896
Mesothelium	10.202	-2.15558
Dendritic cell	-1.43754	6.82471
ASPC	8.84299	3.84069
Macrophage	-3.57005	10.0306
Adipocyte	6.52995	-11.9888
Macrophage	-1.75701	10.5171
Macrophage	-2.47868	10.213
T cell	-6.6898	-5.96087
ASPC	9.9868	4.12028
Mesothelium	12.3576	-3.32896
Adipocyte	6.57006	-11.1805
ASPC	8.39196	4.12303
NK cell	-5.74835	-10.9451
ASPC	8.86494	7.86414
T cell	-5.72521	-7.75252
ASPC	6.56245	8.19222
Mesothelium	10.9764	-3.59161
Dendritic cell	-1.65129	4.01893
Macrophage	-3.23805	10.537
Adipocyte	4.96617	-10.1654
NK cell	-6.52385	-10.2997
T cell	-6.36794	-6.36406
Adipocyte	4.53804	-11.2251
ASPC	9.33549	3.75915
Macrophage	-2.79052	10.9047
Mesothelium	10.724	-3.08941
ASPC	6.67079	8.152
Mesothelium	10.3395	-3.11531
T cell	-8.15052	-5.72933
Macrophage	-3.55482	10.4694
B cell	-8.70528	3.00549
Adipocyte	4.68152	-9.27035
Macrophage	-2.72864	7.60304
Macrophage	-3.35217	10.2608
Macrophage	-2.02067	9.9727
T cell	-5.90119	-7.62644
T cell	-5.62646	-7.65406
T cell	-7.75015	-6.67564
NK cell	-6.56053	-10.1863
Endothelial	2.07298	-0.265169
Dendritic cell	-2.48659	5.91091
Macrophage	-2.55981	8.97988
ASPC	8.11568	9.1862
T cell	-8.75254	-6.16897
ASPC	8.3884	8.07329
B cell	-9.93126	5.7036
T cell	-7.6978	-2.96898
ASPC	6.60026	8.94019
ASPC	8.68597	7.61536
B cell	-9.7479	6.26548
Adipocyte	5.99301	-10.9627
T cell	-5.57326	-6.8224
ASPC	7.55881	8.35946
ASPC	6.72022	8.33916
Dendritic cell	-2.73646	5.86955
ASPC	8.7944	3.72655
Mesothelium	10.6069	-3.62315
Dendritic cell	-1.95651	3.50026
ASPC	7.24228	9.42639
Macrophage	-1.47747	9.85029
NK cell	-5.83982	-9.80055
B cell	-9.63831	6.10784
ASPC	8.3733	7.23504
Endothelial	1.91775	-0.94064
T cell	-7.81711	-7.18791
ASPC	7.60015	6.98956
T cell	-7.93754	-4.2317
T cell	-7.89982	-6.52938
T cell	-5.51431	-6.57496
ASPC	7.96147	7.36302
Endothelial	3.71133	-1.3128
ASPC	6.64219	8.2014
Adipocyte	6.78442	-10.2845
ASPC	10.1168	4.2487
T cell	-7.61788	-6.16127
Macrophage	-2.85606	11.4255
ASPC	8.74066	8.01905
Endothelial	4.82056	-1.67871
Adipocyte	6.33324	-10.4637
T cell	-5.45645	-5.84015
T cell	-5.44108	-7.91866
Adipocyte	4.72034	-10.2247
T cell	-7.03908	-4.63994
T cell	-6.91566	-5.41768
Adipocyte	6.98301	-9.18204
Adipocyte	7.20075	-11.0525
ASPC	9.84475	4.01719
T cell	-6.24002	-5.2247
ASPC	7.70785	8.48819
ASPC	8.17056	8.87939
ASPC	8.52158	7.22563
ASPC	7.4637	7.53829
ASPC	9.06792	4.01068
ASPC	9.71571	4.03744
ASPC	10.6037	3.97157
T cell	-7.25507	-7.49388
Mesothelium	10.9889	-3.15264
ASPC	10.8681	3.89356
ASPC	8.33137	8.4952
Macrophage	-2.33668	9.83106
Adipocyte	5.75803	-9.56867
Dendritic cell	-3.03919	6.23526
Macrophage	-2.06292	10.9933
T cell	-5.71779	-7.2181
Adipocyte	5.24294	-8.87472
T cell	-8.66955	-5.72392
ASPC	8.72022	7.80239
Macrophage	-1.78296	10.8075
Mesothelium	10.4073	-2.36547
Macrophage	-3.61494	10.8949
Macrophage	-3.84127	8.07059
Macrophage	-2.88565	9.63255
ASPC	9.70854	4.92288
Mesothelium	11.8892	-3.13157
T cell	-6.31085	-3.19397
ASPC	8.43092	5.72312
Mesothelium	11.2408	-2.15932
Macrophage	-1.5749	9.71538
ASPC	8.56513	9.92991
ASPC	8.18287	7.80936
Adipocyte	4.15935	-9.87804
Adipocyte	5.13001	-9.5077
ASPC	10.6116	3.19753
ASPC	9.26661	3.55308
Dendritic cell	0.159422	4.77185
Macrophage	-1.91053	9.31213
ASPC	8.0349	9.79307
ASPC	8.37851	5.31552
Dendritic cell	-1.25187	5.59084
Dendritic cell	-2.67759	6.11483
B cell	-9.44076	3.29489
ASPC	6.37749	9.36183
ASPC	8.32901	8.13376
ASPC	8.79565	8.81236
T cell	-7.41088	-4.14565
Mesothelium	12.3752	-3.01488
Adipocyte	5.86563	-9.12618
Macrophage	-1.94107	10.3122
ASPC	9.70835	2.96414
ASPC	9.33218	3.26299
Macrophage	-2.82476	10.3877
ASPC	8.32827	8.42056
B cell	-9.6641	5.49928
Macrophage	-2.30699	10.7813
B cell	-10.8897	6.50511
T cell	-8.04478	-3.36164
Macrophage	-1.55853	10.4573
Adipocyte	6.53822	-11.2084
T cell	-6.76953	-3.9059
B cell	-10.6876	2.89689
ASPC	7.13019	8.46504
B cell	-8.56477	2.94392
ASPC	7.22544	8.78183
Mesothelium	11.0055	-2.00342
Macrophage	-1.73307	7.76744
Adipocyte	5.73158	-10.7886
ASPC	6.73027	7.31875
Adipocyte	6.98231	-8.88542
T cell	-8.36561	-7.19058
T cell	-5.84247	-5.29607
T cell	-6.57633	-7.3108
Adipocyte	4.76096	-11.5744
ASPC	9.00808	7.02178
Mesothelium	10.8117	-2.89969
Adipocyte	6.86706	-10.3343
ASPC	7.89961	7.25335
Macrophage	-2.45856	9.56049
Macrophage	-2.99346	10.4376
ASPC	7.80273	9.20343
Adipocyte	6.31493	-10.3217
Adipocyte	5.96435	-10.4101
ASPC	9.2574	5.12615
Adipocyte	5.94635	-9.86196
Endothelial	2.1488	-0.482109
Adipocyte	6.13285	-9.31769
T cell	-7.13336	-7.48581
T cell	-6.78732	-6.09244
ASPC	9.1082	7.40937
B cell	-9.53984	4.00201
Dendritic cell	-1.2708	3.99426
Adipocyte	4.26363	-11.1241
Mesothelium	9.60167	-3.06807
Dendritic cell	-2.86381	6.17263
B cell	-10.1879	3.61035
T cell	-4.4755	-7.08193
T cell	-6.55881	-5.98468
NK cell	-6.87169	-9.08282
Mast cell	-1.60185	-1.53354
B cell	-9.50698	2.61314
Mesothelium	11.3023	-1.92474
ASPC	7.00021	10.3999
Mesothelium	11.6675	-2.63838
Mesothelium	10.8956	-2.83123
ASPC	9.63044	3.27576
ASPC	9.04043	6.30993
Endothelial	2.31447	-1.81283
Dendritic cell	-1.37481	3.64781
B cell	-11.481	4.46638
B cell	-9.79996	3.10289
T cell	-5.86615	-6.77296
ASPC	8.6625	10.2538
T cell	-6.18578	-6.86873
ASPC	6.32999	9.16408
Dendritic cell	-3.11674	5.99281
Macrophage	-3.02992	9.32578
ASPC	9.62928	3.41452
ASPC	8.04665	8.76371
Macrophage	-2.22023	9.43603
T cell	-4.50875	-5.71965
Macrophage	-3.43411	10.573
Adipocyte	6.75013	-10.4234
Adipocyte	6.07746	-10.147
Dendritic cell	-1.27787	5.66151
ASPC	8.9892	8.68307
Macrophage	-3.68791	11.4163
Adipocyte	6.49687	-9.8068
Macrophage	-2.87388	10.0388
Adipocyte	5.82329	-8.57033
Adipocyte	5.09227	-10.01
T cell	-7.48944	-4.75319
T cell	-5.2502	-4.58385
ASPC	7.21985	8.01657
T cell	-5.74041	-4.96571
T cell	-8.1053	-4.51719
ASPC	7.30864	8.48476
T cell	-5.49656	-5.09524
T cell	-6.22905	-8.52399
ASPC	8.0116	9.2977
ASPC	8.97129	7.77457
Mesothelium	11.1898	-2.05761
ASPC	8.95264	7.60902
Adipocyte	4.82121	-8.62502
Mesothelium	11.4129	-3.16593
T cell	-6.76752	-4.68905
Mesothelium	10.286	-2.58409
T cell	-8.25471	-5.73863
T cell	-7.73402	-5.81429
ASPC	6.88925	7.4258
T cell	-7.516	-7.23426
T cell	-7.4998	-4.19559
Macrophage	-3.34429	10.4991
Dendritic cell	-3.28308	5.78891
Dendritic cell	-1.57894	5.53957
Adipocyte	4.7138	-11.8499
ASPC	7.35571	9.66363
ASPC	8.82646	4.44053
Dendritic cell	-0.80025	5.02206
Adipocyte	4.70057	-10.2302
Macrophage	-2.40897	9.56382
ASPC	10.6949	3.30804
T cell	-7.47682	-4.33788
T cell	-7.36937	-6.86873
Macrophage	-3.56466	9.72783
Adipocyte	5.76302	-11.3401
ASPC	6.96681	9.72641
ASPC	7.71023	8.6874
T cell	-6.0873	-3.56293
Mesothelium	10.4091	-2.21101
Mesothelium	10.4421	-2.46871
Adipocyte	5.54768	-10.2125
T cell	-8.1788	-3.41989
ASPC	9.90418	2.94122
Mesothelium	10.7194	-3.17064
Dendritic cell	-3.56391	5.73153
ASPC	7.50925	7.81164
ASPC	8.23349	9.31234
T cell	-6.74309	-3.82643
ASPC	8.86988	8.26448
Dendritic cell	-3.07887	6.30439
Mesothelium	11.0441	-3.23875
ASPC	6.57631	7.86856
Endothelial	1.82903	-1.08663
ASPC	7.18085	9.94651
ASPC	7.72399	8.38891
Mesothelium	9.46631	-2.23151
T cell	-7.83426	-3.32969
Mesothelium	11.1308	-2.53817
Adipocyte	6.4192	-10.9966
T cell	-7.60813	-3.07547
Macrophage	-1.39644	8.60613
ASPC	7.89827	9.24371
B cell	-10.7387	2.54487
Adipocyte	5.44003	-9.93785
T cell	-8.13802	-3.10644
Macrophage	-3.13943	10.2264
T cell	-8.18389	-3.81131
T cell	-7.93396	-6.50341
Macrophage	-3.29041	10.5034
Endothelial	3.36543	-1.37524
Endothelial	2.57862	-0.844622
B cell	-10.6407	6.40305
T cell	-4.85736	-6.07592
T cell	-7.69994	-5.50606
T cell	-7.26731	-4.62832
T cell	-5.32288	-7.00581
Macrophage	-3.02416	8.86969
Macrophage	-3.16111	10.6691
ASPC	8.09707	7.59367
T cell	-8.19023	-5.19083
Dendritic cell	-0.0264698	5.15657
Adipocyte	6.60682	-9.48475
Adipocyte	5.06329	-10.942
T cell	-5.67046	-6.70649
Dendritic cell	-2.92031	6.09943
ASPC	7.90618	8.79568
Adipocyte	5.65608	-9.96769
ASPC	7.92269	9.61385
Mesothelium	9.89315	-3.03116
T cell	-5.65317	-6.44694
T cell	-8.33424	-5.73888
NK cell	-6.66531	-10.2752
Adipocyte	4.90152	-9.77549
Mesothelium	10.6813	-2.29893
ASPC	7.62625	9.34717
Dendritic cell	-2.12507	5.69189
Adipocyte	5.8682	-10.7729
T cell	-7.68661	-4.86699
Mesothelium	11.4984	-2.74831
ASPC	9.0449	8.46162
ASPC	7.09374	8.71403
T cell	-5.84262	-5.28074
ASPC	7.93791	10.3337
ASPC	9.9257	3.11015
ASPC	9.27709	7.68931
Macrophage	-1.441	9.16797
Dendritic cell	-3.04074	6.10777
T cell	-6.0095	-5.51791
Dendritic cell	-3.51304	5.7773
ASPC	6.49848	9.44657
Dendritic cell	-1.28848	5.9589
T cell	-5.7397	-5.07061
Macrophage	-2.80644	8.9383
LEC	3.96905	3.01979
T cell	-5.62206	-6.8504
ASPC	7.88176	9.15609
ASPC	8.30647	5.6686
ASPC	6.36779	9.25375
ASPC	10.0448	3.67016
Dendritic cell	-1.16554	4.66718
Macrophage	-2.32367	10.8688
Mesothelium	10.0606	-2.80696
Macrophage	-3.57576	10.7198
Dendritic cell	-2.36558	5.55087
ASPC	8.48817	6.87547
Mesothelium	10.7168	-3.82407
T cell	-7.05204	-7.09483
Macrophage	-1.59843	8.72757
T cell	-7.60059	-4.04434
B cell	-10.5575	3.21136
ASPC	8.31452	7.28248
Adipocyte	4.12442	-11.7915
ASPC	7.99008	7.2754
T cell	-5.59793	-4.72761
Macrophage	-3.17508	9.2352
Mesothelium	10.6418	-3.9836
ASPC	7.94116	6.54553
Adipocyte	4.87356	-12.3899
Macrophage	-0.969974	8.89192
T cell	-5.79863	-6.59237
Adipocyte	6.38904	-11.3928
Adipocyte	5.44798	-11.218
Macrophage	-1.50931	8.62159
Adipocyte	3.86064	-9.75939
Adipocyte	5.8611	-9.8337
T cell	-5.88816	-8.15212
Mesothelium	11.5295	-2.98416
Adipocyte	5.63883	-11.0178
Dendritic cell	-2.57431	5.78132
ASPC	7.62662	8.68637
ASPC	8.72316	5.87374
Adipocyte	4.75566	-10.7707
T cell	-5.84738	-4.50071
Mesothelium	11.2133	-3.54403
T cell	-7.38127	-3.59446
ASPC	8.48285	7.71064
ASPC	8.72401	9.37609
Adipocyte	6.98365	-9.84062
Mesothelium	9.53046	-2.34647
Adipocyte	5.37767	-11.3413
Mesothelium	11.8693	-2.80752
Macrophage	-1.28668	9.58265
ASPC	7.33134	8.54383
Macrophage	-2.69513	9.28004
Adipocyte	6.70003	-9.59889
Macrophage	-2.20972	8.04597
Adipocyte	7.17069	-9.494
Mesothelium	11.8765	-2.2611
T cell	-6.24459	-6.17389
ASPC	9.76116	3.5269
B cell	-11.3291	5.28071
ASPC	7.34936	8.82418
NK cell	-6.22916	-9.72138
ASPC	10.4873	3.64356
Adipocyte	5.35904	-9.36455
T cell	-6.9156	-4.98115
T cell	-5.95793	-4.20214
Dendritic cell	0.17575	4.97387
NK cell	-6.40799	-10.5062
Macrophage	-2.19619	9.65212
ASPC	8.4358	4.48864
Dendritic cell	-2.63347	5.81261
Adipocyte	6.24328	-10.0079
Adipocyte	7.04614	-9.21268
ASPC	7.09409	9.36044
Adipocyte	5.05902	-8.88284
T cell	-7.18931	-6.74561
Adipocyte	4.42004	-10.8983
Macrophage	-2.22438	9.75777
ASPC	7.79365	9.15524
Macrophage	-2.08889	8.80993
Endothelial	2.33256	-2.20774
ASPC	10.0583	4.52382
Mesothelium	10.216	-1.8667
Macrophage	-1.54713	10.3907
B cell	-10.2465	3.28965
T cell	-6.5825	-4.72936
ASPC	9.08496	7.62274
ASPC	8.95284	8.77038
Dendritic cell	-1.31888	3.84221
ASPC	6.44506	7.72738
Macrophage	-2.93099	10.2941
ASPC	8.29812	9.39883
Macrophage	-2.4819	7.45603
B cell	-11.4882	4.35364
Dendritic cell	-2.28891	5.7933
ASPC	9.15115	5.38616
ASPC	6.70115	7.36683
ASPC	8.56496	9.33234
ASPC	6.8515	7.22229
B cell	-11.5264	5.01218
ASPC	8.83348	7.48458
T cell	-8.17396	-3.47939
NK cell	-6.27217	-10.5921
Adipocyte	4.41684	-9.36852
T cell	-8.41499	-4.43774
T cell	-7.59011	-6.30493
Macrophage	-2.21555	11.232
T cell	-8.49011	-6.74313
Adipocyte	6.42264	-9.96907
Mesothelium	10.068	-3.88682
Adipocyte	5.49078	-10.0736
T cell	-8.28839	-5.67023
ASPC	7.94964	8.67532
Adipocyte	4.33578	-8.6545
Dendritic cell	-1.44206	3.67375
ASPC	9.21151	7.51207
ASPC	8.72352	5.46113
ASPC	9.47919	2.78573
ASPC	8.77239	5.65843
T cell	-6.9551	-3.98526
Macrophage	-1.87683	10.0155
B cell	-9.88832	5.6732
Mesothelium	10.8415	-3.66935
Dendritic cell	-1.32101	5.70103
Dendritic cell	-1.6084	6.46767
T cell	-8.19561	-6.93836
Macrophage	-1.9814	11.0281
Endothelial	4.16924	-1.44289
NK cell	-6.58612	-9.68594
B cell	-11.0163	3.58677
Mesothelium	9.94677	-3.33793
T cell	-7.34021	-3.90802
ASPC	9.43395	3.36942
Macrophage	-3.16725	9.83813
Macrophage	-3.24768	10.9967
Endothelial	2.07183	-0.24406
ASPC	8.79605	6.69119
T cell	-6.64751	-7.19621
Macrophage	-3.37864	10.6958
T cell	-7.89533	-4.09134
ASPC	8.40425	8.83818
Macrophage	-2.90656	10.4075
Dendritic cell	-1.1343	4.81895
Macrophage	-3.45406	9.41877
ASPC	9.72381	4.45382
ASPC	8.42935	6.54608
Adipocyte	5.7544	-9.62527
T cell	-5.38847	-7.00961
Adipocyte	4.34001	-11.6667
ASPC	9.08782	4.0582
Macrophage	-1.58328	7.61813
ASPC	7.31678	8.54905
Macrophage	-2.58388	11.055
T cell	-7.74338	-3.12294
ASPC	6.73863	7.24397
ASPC	7.01419	9.17427
Endothelial	2.47034	-1.03005
T cell	-6.81163	-7.45659
ASPC	8.96668	3.29357
Mesothelium	10.6002	-3.82439
T cell	-8.32746	-4.72279
Macrophage	-1.24733	9.23897
Mesothelium	10.6185	-2.55324
ASPC	6.76731	8.93199
ASPC	8.69738	5.23785
T cell	-7.30986	-5.20845
T cell	-7.79835	-5.32245
T cell	-7.36748	-5.37473
B cell	-10.9982	3.34669
ASPC	8.93001	5.08461
Endothelial	2.1672	-0.924003
Mesothelium	11.369	-2.90707
T cell	-5.9013	-3.68022
T cell	-6.52013	-4.06049
Adipocyte	4.73678	-10.6592
Adipocyte	6.44004	-10.1782
T cell	-7.25295	-6.54001
Adipocyte	6.71567	-10.2511
ASPC	8.60323	5.5531
NK cell	-6.45501	-9.47368
B cell	-9.56299	4.30786
Macrophage	-3.23677	9.85164
ASPC	7.93137	7.75519
Macrophage	-3.1452	10.0762
Adipocyte	5.40781	-9.24929
ASPC	9.56789	3.84835
Macrophage	-3.04464	10.3457
Macrophage	-2.68749	9.6692
Endothelial	2.13343	-0.998656
ASPC	7.19528	8.84161
Dendritic cell	-2.8838	6.19532
Adipocyte	6.76731	-10.7064
Adipocyte	5.15267	-10.7811
Macrophage	-3.02652	10.3766
Adipocyte	5.69877	-9.73526
Adipocyte	4.5956	-8.83171
Macrophage	-1.63006	10.2069
NK cell	-6.68404	-9.68481
ASPC	10.4586	4.02943
Macrophage	-2.01758	11.1317
Adipocyte	4.80508	-9.00707
Adipocyte	5.83482	-9.30906
T cell	-5.20296	-5.11501
Mesothelium	11.2487	-2.30049
T cell	-6.40674	-3.0219
Mesothelium	10.8662	-3.62951
Macrophage	-2.73791	8.74634
T cell	-7.23229	-4.36185
T cell	-7.20221	-3.30767
B cell	-11.4853	5.07545
Macrophage	-2.5469	11.1112
Endothelial	1.97346	-1.18607
Endothelial	1.82477	-1.10161
Mesothelium	11.9708	-3.32712
ASPC	9.48973	3.46754
T cell	-5.61567	-6.45205
T cell	-8.15926	-7.24608
Endothelial	2.0172	-1.23621
Mesothelium	11.4309	-2.55529
Macrophage	-2.48064	10.9047
Macrophage	-2.99186	9.94127
Macrophage	-2.04964	7.45593
T cell	-6.29787	-7.46117
Mesothelium	9.49433	-3.18603
ASPC	6.93607	8.80864
B cell	-9.27204	6.39098
ASPC	7.1243	9.00827
Adipocyte	6.06128	-10.2299
B cell	-10.0931	3.46959
B cell	-10.3484	5.49666
Macrophage	-2.97953	9.12343
Adipocyte	4.16755	-11.4717
T cell	-7.79714	-5.48947
Macrophage	-3.44752	9.45063
Mesothelium	11.9759	-3.32513
ASPC	8.14344	8.4919
T cell	-6.76305	-6.09914
Macrophage	-3.11961	11.2248
Adipocyte	5.56748	-10.942
ASPC	9.06746	8.50202
Adipocyte	3.96979	-11.1864
Adipocyte	4.40219	-11.8104
T cell	-8.40984	-4.43337
Adipocyte	5.46313	-11.3815
ASPC	7.04019	8.15551
Adipocyte	4.50377	-11.7062
Macrophage	-2.00408	10.5604
ASPC	7.00881	8.23706
B cell	-11.9243	4.19439
Mesothelium	10.0229	-2.89162
Macrophage	-2.63731	9.8283
Adipocyte	5.25167	-9.96808
Macrophage	-3.5886	10.6117
Mesothelium	11.771	-2.93286
Adipocyte	5.98078	-10.048
T cell	-7.86509	-5.92623
Macrophage	-1.59662	7.94757
Dendritic cell	-1.2819	4.02431
T cell	-7.63464	-4.53805
Mesothelium	11.4606	-2.84224
Adipocyte	6.5598	-11.2316
ASPC	10.2636	3.42238
Mesothelium	10.1308	-3.02489
ASPC	8.39854	4.81133
Macrophage	-1.45794	9.83001
Dendritic cell	-3.10371	6.28504
Adipocyte	5.87042	-9.70868
T cell	-7.476	-3.5477
ASPC	10.5206	3.112
Macrophage	-3.34406	10.3127
Dendritic cell	-0.715466	5.0237
T cell	-8.30603	-5.50644
Mesothelium	12.1856	-3.23404
Adipocyte	4.45093	-9.07024
Endothelial	2.83456	-1.47393
Dendritic cell	-1.44837	4.52197
ASPC	7.18483	8.24587
Macrophage	-3.1158	10.7613
Adipocyte	4.36991	-10.7224
Dendritic cell	-1.70545	6.38262
Adipocyte	6.09495	-10.13
T cell	-7.86095	-3.33608
ASPC	9.25651	4.54511
ASPC	6.93801	7.70035
Macrophage	-3.46522	9.20463
ASPC	9.88796	3.04269
Macrophage	-2.87626	10.8734
Macrophage	-2.56937	9.97118
Dendritic cell	-1.17673	4.59976
Macrophage	-1.20636	9.83574
B cell	-9.74305	3.95612
T cell	-5.65659	-5.39577
Macrophage	-1.7147	7.69486
T cell	-8.08924	-3.73201
ASPC	7.77014	8.89428
ASPC	9.76976	3.78091
Adipocyte	5.74128	-9.09978
Mesothelium	10.757	-3.35026
ASPC	8.55625	6.5301
Adipocyte	6.15807	-9.88303
Mesothelium	10.8606	-3.4436
Mesothelium	10.8985	-4.05963
Mesothelium	9.67949	-3.3274
Adipocyte	6.59658	-9.92069
Macrophage	-2.69589	9.53883
ASPC	7.96443	9.154
T cell	-7.8721	-3.29693
ASPC	7.06565	7.70184
ASPC	6.6346	7.33621
Dendritic cell	-3.44366	5.79428
Mesothelium	11.3648	-1.99911
ASPC	7.14319	8.07599
ASPC	7.88392	9.27305
ASPC	8.61129	9.38593
Adipocyte	5.67244	-11.1951
Dendritic cell	-2.25277	5.87739
Macrophage	-2.57684	10.7731
Adipocyte	6.54087	-9.53963
T cell	-9.02256	-5.37223
T cell	-7.08424	-4.56973
B cell	-11.7828	4.89177
Dendritic cell	-2.84833	6.02355
Mesothelium	11.4049	-2.44218
Dendritic cell	-1.26098	4.93289
ASPC	9.64563	3.14293
ASPC	6.31473	8.4471
ASPC	9.4927	3.42674
Adipocyte	7.02856	-10.1414
ASPC	10.138	4.32186
Dendritic cell	-3.1602	6.0709
T cell	-7.4367	-4.4442
Mesothelium	10.4819	-3.02136
Dendritic cell	-1.18944	5.52639
B cell	-10.5554	5.06384
ASPC	10.2546	3.5951
ASPC	8.8333	8.88369
Macrophage	-2.95446	8.75192
Dendritic cell	-3.41008	5.84749
T cell	-5.48536	-6.17321
Adipocyte	7.14719	-9.72489
ASPC	9.00166	9.47447
Macrophage	-2.45293	10.8027
Adipocyte	6.70591	-11.0005
T cell	-8.78089	-6.22339
ASPC	8.53691	8.54346
Macrophage	-0.893873	8.59387
T cell	-9.14957	-5.58838
ASPC	7.59079	8.80662
T cell	-6.76441	-6.70422
Adipocyte	4.59784	-9.74027
ASPC	9.52198	3.88753
ASPC	8.23852	7.77874
T cell	-8.5678	-6.97288
T cell	-7.04068	-2.98716
ASPC	9.96292	2.84354
Adipocyte	6.08557	-9.65435
ASPC	10.1846	2.79759
Adipocyte	5.9269	-10.0985
Endothelial	4.74236	-1.71089
T cell	-5.55843	-5.78706
T cell	-6.8869	-3.16229
Endothelial	2.35015	-0.613942
Macrophage	-1.05855	9.2606
Adipocyte	6.31267	-9.37817
T cell	-7.31386	-4.95352
Dendritic cell	-2.88129	5.83649
ASPC	8.64976	8.45142
Macrophage	-3.24555	10.57
Mesothelium	10.4911	-2.36428
Adipocyte	3.84526	-10.819
B cell	-9.7427	2.68247
Mesothelium	11.7412	-3.04785
Mesothelium	9.76328	-2.44058
ASPC	10.0809	4.61248
Adipocyte	5.78622	-11.4445
Macrophage	-2.20404	9.86999
ASPC	10.419	3.39565
ASPC	8.47624	4.80643
T cell	-5.73037	-7.59639
ASPC	8.37022	8.23673
NK cell	-6.39257	-10.7019
ASPC	6.92139	7.05465
T cell	-7.35301	-6.57867
Endothelial	2.26475	-2.18976
Adipocyte	6.40878	-11.0984
B cell	-10.4713	6.37374
ASPC	10.5664	3.05788
Dendritic cell	-1.59436	3.37606
Mesothelium	10.2884	-3.48996
Macrophage	-1.52248	10.2996
ASPC	8.1985	9.27395
T cell	-7.35547	-5.40221
B cell	-9.47962	3.27634
Endothelial	2.10389	-1.79502
Macrophage	-1.79202	7.19538
T cell	-8.08687	-4.04341
B cell	-9.31506	4.02735
ASPC	9.01399	4.16918
T cell	-8.32179	-4.95519
ASPC	6.36716	7.5612
Mesothelium	10.3572	-2.11347
Mesothelium	10.7672	-3.9782
Dendritic cell	-2.34899	5.86801
Endothelial	2.09543	-0.368995
T cell	-6.63999	-7.11338
ASPC	9.57747	3.75242
Dendritic cell	-3.52599	5.76373
Endothelial	2.07223	-0.281603
T cell	-5.43375	-7.6289
ASPC	9.60332	3.22236
ASPC	8.29787	8.4253
Adipocyte	4.43823	-11.1761
Macrophage	-1.62932	10.171
Mesothelium	10.9429	-2.9561
Adipocyte	4.75904	-8.8601
T cell	-8.86599	-6.16375
ASPC	10.2403	3.43326
Mesothelium	9.9469	-3.38095
Adipocyte	5.05123	-9.2407
Mesothelium	10.6011	-3.53564
Adipocyte	5.1431	-12.4207
T cell	-6.73296	-7.81217
Dendritic cell	-0.885462	4.89626
T cell	-6.06737	-4.24896
ASPC	8.7885	4.56503
B cell	-10.1157	3.05249
Macrophage	-1.88014	10.4754
Endothelial	2.18188	-0.952228
Mesothelium	10.6851	-3.10007
Macrophage	-2.10042	9.34385
T cell	-6.59747	-3.32093
T cell	-5.99653	-6.00145
ASPC	7.71319	9.8516
Dendritic cell	-1.28483	5.15941
Macrophage	-2.95911	10.0061
ASPC	10.2742	3.23739
Dendritic cell	-3.37367	5.81429
Endothelial	4.69068	-1.53129
Macrophage	-2.76188	8.55047
ASPC	7.6953	9.75949
ASPC	8.52415	6.69945
Adipocyte	6.1329	-8.95762
Mesothelium	10.6009	-2.2081
B cell	-9.61194	3.74593
T cell	-7.2915	-6.80888
T cell	-7.75011	-5.01883
ASPC	6.79359	8.5743
ASPC	9.65375	3.1749
Mesothelium	11.3288	-2.68843
ASPC	10.111	3.67653
ASPC	7.54768	7.82742
Adipocyte	4.49528	-8.69374
ASPC	8.56079	7.76164
ASPC	10.4835	4.43051
ASPC	6.93396	8.95751
ASPC	8.57145	7.8077
ASPC	9.0562	4.53108
Mesothelium	11.0024	-2.30017
T cell	-6.76368	-3.0618
T cell	-6.91224	-5.29919
Macrophage	-3.23573	10.2325
ASPC	7.33734	9.68335
T cell	-6.81792	-4.74654
Macrophage	-2.71653	9.5985
ASPC	8.69967	7.43423
Adipocyte	5.73535	-9.43087
T cell	-6.67961	-6.86565
Adipocyte	3.86136	-10.6606
Macrophage	-2.24324	10.2886
T cell	-7.22796	-5.39543
Mesothelium	11.4467	-2.81417
Mesothelium	11.5107	-2.96145
Macrophage	-3.37792	10.5081
Adipocyte	5.07657	-11.8261
ASPC	6.51539	8.26055
T cell	-6.92101	-3.40718
Mesothelium	11.1982	-2.82256
T cell	-8.01996	-3.71415
T cell	-8.12767	-5.70538
Macrophage	-1.497	7.41369
Macrophage	-2.09614	7.86918
Macrophage	-2.38533	9.96988
Dendritic cell	-1.95227	5.48845
Macrophage	-3.64833	10.6508
Adipocyte	5.81385	-9.11906
ASPC	6.96901	9.36047
T cell	-8.71629	-4.05841
T cell	-7.42157	-6.59702
T cell	-5.489	-7.77133
Mast cell	-2.31222	-2.1619
Adipocyte	5.30343	-9.18804
Dendritic cell	-2.75194	6.09101
ASPC	9.07688	3.96269
T cell	-7.34074	-5.23157
Macrophage	-2.41966	9.23085
ASPC	8.60611	8.70271
ASPC	8.09761	9.72943
Adipocyte	3.74725	-11.5008
Dendritic cell	-0.811222	5.05256
ASPC	9.27509	3.06461
ASPC	7.27197	7.99726
Adipocyte	6.59438	-9.47197
ASPC	8.13325	9.51257
Adipocyte	4.39906	-10.3083
Adipocyte	5.62325	-10.2679
ASPC	8.23332	10.2586
T cell	-8.64453	-3.92684
T cell	-8.3637	-3.86201
T cell	-7.80294	-4.63391
ASPC	7.96219	8.65415
Dendritic cell	-1.69879	4.96745
Dendritic cell	-1.30607	4.49528
Endothelial	2.25994	-1.91935
Endothelial	4.82665	-1.6429
ASPC	8.88782	5.28446
T cell	-8.01643	-7.52209
Adipocyte	6.05077	-8.87278
T cell	-5.85601	-7.6205
Macrophage	-1.52227	9.36142
ASPC	8.92509	5.67788
B cell	-8.86515	3.29499
ASPC	6.30207	7.99812
Adipocyte	4.85183	-10.6774
Adipocyte	5.17417	-9.63303
B cell	-10.4865	5.51204
Mesothelium	10.1266	-1.95384
NK cell	-6.76983	-9.2756
T cell	-7.44222	-4.36774
Macrophage	-2.87266	9.54135
T cell	-7.64735	-3.88686
Dendritic cell	-3.01069	6.06201
Dendritic cell	-3.50947	5.77498
T cell	-6.7782	-8.17383
NK cell	-6.67388	-9.66998
Dendritic cell	-1.30255	5.78326
Adipocyte	6.19423	-10.7544
ASPC	8.34189	8.17235
ASPC	9.1724	7.56619
Macrophage	-1.06274	9.18291
T cell	-7.47409	-6.25099
Endothelial	2.87484	-1.45813
Endothelial	2.24766	-0.82618
Macrophage	-2.37688	10.3295
T cell	-7.75307	-6.81366
ASPC	8.51161	8.81024
Adipocyte	5.15689	-9.19344
Mesothelium	11.5064	-2.5157
Adipocyte	5.20896	-10.1854
Macrophage	-2.43865	10.6454
T cell	-9.03678	-5.29013
Dendritic cell	-1.8357	6.4181
B cell	-8.52771	3.95911
Mast cell	-1.73914	-1.65758
ASPC	6.7657	7.47751
Macrophage	-2.55292	10.986
Mesothelium	10.2008	-2.94885
T cell	-8.14781	-4.02333
Macrophage	-1.36208	8.76071
Endothelial	2.18312	-0.257631
ASPC	9.01472	7.66888
Macrophage	-1.37078	9.5405
Macrophage	-1.95999	8.77439
T cell	-7.40107	-4.88528
Dendritic cell	-2.80666	6.74473
Adipocyte	5.47276	-10.8567
Macrophage	-1.88532	9.50762
Mast cell	-1.70667	-1.63878
Macrophage	-3.16458	10.9964
Mesothelium	11.0342	-2.52136
NK cell	-5.75953	-9.92017
Macrophage	-2.81172	10.8212
Macrophage	-2.88175	9.70391
Macrophage	-1.19428	9.32295
T cell	-7.60467	-3.83861
ASPC	8.00783	8.82156
Dendritic cell	-1.40733	4.52383
Endothelial	1.97807	-0.9351
NK cell	-5.84746	-9.91596
B cell	-10.2365	6.78524
Dendritic cell	-2.11724	5.7022
Dendritic cell	-1.81407	7.06091
ASPC	8.7038	3.88428
Macrophage	-2.01592	7.60222
T cell	-7.80259	-6.11615
Dendritic cell	-1.55109	3.97608
T cell	-4.75176	-6.97733
Mesothelium	12.1973	-3.33044
Endothelial	2.3183	-1.83163
Macrophage	-1.72223	7.3878
ASPC	8.77016	7.35856
Macrophage	-2.09295	10.3856
ASPC	8.84278	2.93864
ASPC	6.66173	7.51922
B cell	-10.53	4.24124
ASPC	7.6911	8.17084
ASPC	9.22916	3.80238
ASPC	6.44693	8.32981
B cell	-8.54178	3.19385
Macrophage	-3.23158	9.98452
T cell	-5.90362	-7.71732
NK cell	-6.48995	-9.74165
Dendritic cell	-2.66481	6.26099
ASPC	6.82041	9.25731
Adipocyte	6.18944	-9.55533
NK cell	-6.6769	-9.65008
ASPC	8.24018	5.73486
Macrophage	-1.35783	9.84943
Dendritic cell	-2.88152	5.98632
ASPC	7.15809	9.29755
B cell	-10.4663	2.70091
Adipocyte	5.5162	-11.5064
Macrophage	-2.13455	10.9829
Macrophage	-1.21703	9.50407
B cell	-11.2546	5.36126
T cell	-8.31811	-4.20734
ASPC	6.75707	9.23531
Adipocyte	5.63539	-8.91995
Macrophage	-2.66235	11.2674
ASPC	9.52791	3.14158
Dendritic cell	-0.959867	5.27764
Macrophage	-1.32112	9.09721
T cell	-7.43506	-4.70449
ASPC	7.54298	9.57173
Macrophage	-1.23286	8.83324
Adipocyte	5.85269	-10.7615
Mesothelium	10.7131	-2.35358
Adipocyte	4.06052	-10.1708
Adipocyte	5.05903	-10.9211
Dendritic cell	-1.34429	3.73314
Macrophage	-2.37092	10.7751
Macrophage	-1.74169	7.66987
Macrophage	-2.76687	11.1614
NK cell	-6.2223	-9.97706
Dendritic cell	-3.27829	5.9087
Macrophage	-2.69406	8.87436
ASPC	10.373	4.65087
T cell	-7.63273	-5.99037
Dendritic cell	-1.3766	4.09841
ASPC	9.66501	3.60042
T cell	-6.87851	-3.4848
ASPC	6.5595	7.42112
Macrophage	-1.68103	8.56787
ASPC	6.78778	9.56648
T cell	-6.71741	-3.5806
T cell	-8.20375	-5.75477
Adipocyte	6.2083	-10.5068
B cell	-10.121	3.60033
ASPC	8.27366	7.38508
B cell	-11.1812	5.62227
Dendritic cell	-1.75518	3.17515
ASPC	7.12796	7.3747
ASPC	9.28536	3.41663
Mesothelium	10.4463	-4.00544
Macrophage	-1.94732	9.64694
ASPC	8.92307	7.33659
B cell	-10.9859	4.1517
T cell	-5.89678	-7.73556
Macrophage	-2.97337	10.3714
Endothelial	4.26805	-1.46987
ASPC	8.83376	8.28844
T cell	-7.23683	-3.70052
Mesothelium	10.2838	-2.59794
Mast cell	-2.22006	-2.08526
Adipocyte	5.49107	-10.6
Mesothelium	11.1832	-3.57095
Dendritic cell	-2.73727	6.17757
Macrophage	-3.43631	10.5342
Dendritic cell	-2.66541	6.10581
ASPC	6.91902	8.23367
Mast cell	-1.87159	-1.78702
Adipocyte	7.07447	-10.4013
ASPC	8.56567	7.24073
ASPC	9.36176	3.13472
B cell	-11.0351	4.07674
Macrophage	-1.16714	8.55209
Macrophage	-1.1774	9.62292
T cell	-7.91929	-4.19942
Macrophage	-1.75124	9.1063
Macrophage	-1.02264	8.79117
Mesothelium	10.8892	-2.94061
Dendritic cell	-3.45121	5.82522
T cell	-6.33941	-6.79101
ASPC	8.19754	8.66274
T cell	-5.06441	-7.38996
Adipocyte	7.32463	-9.77668
Mast cell	-1.35311	-1.31273
ASPC	10.219	2.80959
B cell	-9.72443	4.08851
T cell	-6.98827	-2.76504
Macrophage	-1.70826	9.94135
Adipocyte	6.04166	-9.93488
T cell	-6.85644	-7.60877
Mesothelium	10.8248	-2.86845
ASPC	9.46578	2.96315
Macrophage	-2.41749	10.5194
Mesothelium	12.1922	-3.44877
Dendritic cell	-2.91365	6.31642
Macrophage	-2.40821	10.3522
Mesothelium	11.8566	-3.02433
Dendritic cell	-3.03263	6.21866
Adipocyte	7.04605	-9.94243
B cell	-9.14576	4.81693
Mesothelium	9.77854	-3.00379
Macrophage	-2.0847	7.55447
Mesothelium	10.2815	-4.04231
Macrophage	-2.36153	10.1182
ASPC	7.19554	7.20083
ASPC	10.3774	4.38605
ASPC	8.97164	3.97856
ASPC	8.6988	9.12912
Adipocyte	5.54412	-11.529
ASPC	10.077	4.14332
Mesothelium	10.4927	-3.68195
T cell	-6.64269	-4.79029
T cell	-7.19749	-4.02669
B cell	-9.98216	6.36511
B cell	-8.80433	3.59254
ASPC	8.75016	5.11383
T cell	-7.63776	-4.322
T cell	-7.30816	-4.7234
ASPC	8.94717	3.9965
Macrophage	-3.52719	10.9704
ASPC	9.02247	5.24201
Mesothelium	10.5632	-3.40391
Endothelial	4.77025	-1.63778
Mesothelium	11.3127	-3.4751
Mesothelium	12.0779	-3.46593
T cell	-8.67078	-5.52803
NK cell	-5.91591	-9.79907
Macrophage	-3.28714	10.6827
ASPC	9.64932	3.96082
T cell	-6.24434	-6.71222
T cell	-7.60401	-6.90924
T cell	-6.41252	-7.7858
Adipocyte	5.59353	-9.91791
ASPC	9.53665	3.85067
T cell	-7.97966	-6.27995
Dendritic cell	-1.61849	6.00436
ASPC	7.32615	8.95882
ASPC	6.62524	9.5218
Adipocyte	5.64967	-8.93808
Dendritic cell	-1.13421	6.26654
ASPC	10.5612	3.62
T cell	-5.8829	-4.85292
T cell	-7.38818	-3.30765
ASPC	8.81295	8.00191
T cell	-5.26974	-6.81326
Macrophage	-1.46663	9.57449
Endothelial	4.75939	-1.64156
ASPC	9.15305	3.10272
ASPC	9.41969	4.62015
Adipocyte	5.63616	-10.3127
ASPC	8.93511	8.49231
ASPC	7.13873	9.14936
Adipocyte	4.52731	-10.1515
B cell	-9.88073	6.78439
T cell	-8.32189	-5.33065
T cell	-8.00303	-7.18993
Macrophage	-1.58577	9.45626
ASPC	8.48826	9.80381
ASPC	8.27304	7.89399
Adipocyte	4.93815	-9.78165
ASPC	6.62831	9.29379
Dendritic cell	-1.43042	4.00242
ASPC	10.2975	2.79174
Dendritic cell	-2.91575	7.5852
T cell	-8.15488	-4.40786
T cell	-8.05213	-5.40211
Mesothelium	10.274	-2.86322
T cell	-5.85665	-8.48183
Macrophage	-2.03505	8.57045
Mesothelium	11.3534	-2.98056
Adipocyte	6.41576	-10.6852
Dendritic cell	-2.49126	6.44733
Adipocyte	6.70223	-9.39415
Macrophage	-2.81327	10.8505
Adipocyte	5.47872	-10.6619
ASPC	8.77603	7.83729
Macrophage	-1.56973	8.14967
Mesothelium	10.2502	-2.83057
T cell	-7.48854	-3.44298
Macrophage	-3.53386	9.80489
ASPC	8.66844	8.29308
Macrophage	-3.26892	9.71261
ASPC	7.63919	8.26051
T cell	-8.67446	-5.9926
Adipocyte	4.71196	-11.9272
ASPC	7.00928	7.80411
Macrophage	-3.65108	9.79305
T cell	-5.27368	-7.53221
T cell	-5.79164	-3.45697
ASPC	8.59994	5.32264
Mesothelium	10.2504	-2.5489
Adipocyte	3.7343	-9.21595
ASPC	10.0998	2.9542
Macrophage	-3.04372	9.78735
T cell	-8.61323	-5.26099
Dendritic cell	-2.67557	5.94197
ASPC	6.37991	7.31094
Adipocyte	7.27108	-9.08933
T cell	-4.82362	-7.28892
ASPC	8.8636	7.93563
Macrophage	-2.69538	11.1001
Adipocyte	4.91765	-8.71573
Dendritic cell	-0.997149	5.50479
Adipocyte	4.4878	-11.1963
B cell	-10.0919	3.42777
Mesothelium	10.3552	-3.93842
Macrophage	-1.71697	10.4924
Dendritic cell	-3.54267	5.74862
Dendritic cell	-2.7599	5.93933
Macrophage	-1.61005	8.35871
ASPC	8.21171	6.33093
Dendritic cell	-1.39305	3.96296
ASPC	7.22918	9.07697
Dendritic cell	-0.38101	5.17581
T cell	-7.76042	-5.667
ASPC	6.73068	8.41434
Mesothelium	11.5864	-2.26328
Endothelial	4.85179	-1.63159
NK cell	-6.45739	-10.6824
B cell	-10.7846	2.87014
Mast cell	-1.51811	-1.51384
ASPC	8.98672	5.65775
Endothelial	1.96244	-0.546477
T cell	-7.48888	-4.60388
Macrophage	-3.70367	10.9656
ASPC	10.111	4.78248
B cell	-6.0531	-5.72678
ASPC	9.16263	7.82177
T cell	-5.54511	-3.65265
NK cell	-6.50994	-10.7327
Macrophage	-2.00086	7.80034
Mesothelium	11.7083	-3.81642
ASPC	9.21619	4.24672
ASPC	8.82477	8.02397
ASPC	8.59577	4.80921
Adipocyte	6.11712	-9.89146
T cell	-8.71539	-5.43494
Endothelial	2.89492	-1.37929
Macrophage	-2.07054	9.21366
Dendritic cell	-3.38851	5.78729
T cell	-5.2898	-6.5054
ASPC	6.90347	8.51974
Mesothelium	10.0469	-2.1834
Mesothelium	11.1932	-2.71012
ASPC	8.12156	8.54426
ASPC	9.64475	3.10942
Mesothelium	9.74964	-2.83643
Adipocyte	5.25192	-11.2843
ASPC	6.85197	6.91404
ASPC	6.72883	7.10158
ASPC	7.27157	8.90517
B cell	-11.4476	5.22843
Adipocyte	5.48286	-10.1103
ASPC	7.72104	7.6329
Macrophage	-2.5939	11.1378
ASPC	6.65083	9.34002
Dendritic cell	-1.30644	3.85582
T cell	-8.46181	-4.5209
Mesothelium	11.4794	-2.59521
T cell	-6.79941	-5.3132
T cell	-7.0179	-7.84398
Macrophage	-2.91926	9.3729
Adipocyte	6.25155	-10.5584
Mast cell	-1.36803	-1.32443
B cell	-9.54427	3.71858
NK cell	-5.78444	-9.95038
ASPC	8.14121	8.96338
Adipocyte	5.74651	-8.90378
ASPC	8.43223	9.52995
Adipocyte	6.79363	-10.6262
B cell	-10.0243	2.73931
T cell	-7.07734	-6.55328
ASPC	8.00184	8.4431
ASPC	9.32428	3.51505
T cell	-7.03549	-6.0306
ASPC	6.31101	9.02849
T cell	-5.10588	-6.74585
Macrophage	-1.60378	8.1384
T cell	-7.18276	-5.08287
T cell	-8.67292	-5.00299
B cell	-10.5936	3.2866
Endothelial	2.15246	-0.969512
Mesothelium	12.3442	-3.48873
Mesothelium	11.0657	-3.79049
T cell	-8.26773	-5.56915
Macrophage	-3.5638	10.1941
ASPC	7.26628	7.82626
T cell	-8.50408	-4.49765
Macrophage	-2.54441	9.85138
Dendritic cell	-2.87248	6.19508
ASPC	8.67324	7.88898
ASPC	8.38252	9.18885
Mesothelium	12.0609	-2.89197
Adipocyte	4.84188	-9.01814
ASPC	7.77883	7.5658
ASPC	9.18896	3.97273
Macrophage	-1.98318	10.1594
Mesothelium	11.7049	-2.55194
T cell	-4.37212	-5.61126
T cell	-8.58276	-6.25352
Mesothelium	10.5872	-2.3838
T cell	-6.60436	-3.29355
ASPC	6.73361	8.36852
Mesothelium	9.88167	-3.38073
ASPC	6.80063	7.98911
Adipocyte	5.78647	-10.4784
Macrophage	-1.68647	10.8615
Adipocyte	4.63058	-11.007
Macrophage	-1.58304	7.57656
Macrophage	-3.82196	9.94527
Endothelial	4.42633	-1.41732
Adipocyte	6.47207	-9.63962
Macrophage	-3.11411	10.3402
B cell	-9.49144	4.40878
Macrophage	-1.61209	8.22213
B cell	-8.85701	3.65268
ASPC	9.03175	3.94617
Macrophage	-2.47151	10.5104
Adipocyte	4.78713	-12.1225
Mesothelium	10.1247	-3.05158
ASPC	7.85025	8.93681
Adipocyte	6.12502	-10.3861
Mesothelium	10.5644	-3.12522
Mesothelium	11.6356	-2.73225
Dendritic cell	-1.4576	4.17789
ASPC	7.41147	7.9528
ASPC	7.45442	9.10157
T cell	-5.11107	-6.45948
Macrophage	-2.45909	9.84128
Adipocyte	6.43911	-9.39986
ASPC	8.14617	8.27167
ASPC	8.90704	4.73039
Macrophage	-1.17036	8.79788
T cell	-6.57935	-7.72257
Mesothelium	11.4885	-2.1889
Macrophage	-2.2909	7.38324
Mesothelium	10.6078	-2.90411
Macrophage	-3.24878	10.3639
Endothelial	4.02463	-1.40067
Mesothelium	9.71909	-2.79151
ASPC	6.38828	7.43021
Macrophage	-1.47233	8.6377
T cell	-7.30748	-4.22297
B cell	-9.26848	6.87828
Adipocyte	6.52733	-9.28525
Macrophage	-2.12868	10.7297
B cell	-10.427	3.97926
Macrophage	-2.93864	10.1747
Macrophage	-1.96956	10.4795
Macrophage	-3.32706	9.00254
ASPC	8.42434	8.44185
T cell	-4.68617	-7.36867
T cell	-5.6543	-7.58869
T cell	-9.07516	-5.95122
T cell	-5.49673	-6.45168
Adipocyte	5.36965	-12.0652
Macrophage	-2.87051	9.82621
Endothelial	2.23504	-1.03867
Endothelial	3.38793	-1.37194
ASPC	6.29027	8.04658
ASPC	8.43671	6.60514
Macrophage	-3.23667	10.6636
ASPC	10.4538	3.28642
ASPC	8.27908	9.86731
ASPC	9.94006	4.72701
Macrophage	-1.97523	8.71102
Dendritic cell	-1.94281	3.18552
ASPC	6.82778	7.91585
T cell	-7.24367	-3.75129
Macrophage	-2.85098	10.4429
ASPC	7.99448	8.28451
T cell	-7.99358	-4.58268
Macrophage	-2.14521	7.26103
ASPC	7.95462	8.40412
ASPC	6.62207	9.59529
ASPC	9.49964	5.38784
Macrophage	-2.90417	9.28155
T cell	-8.39763	-5.32007
ASPC	8.62906	6.65583
ASPC	8.40618	5.63506
T cell	-7.9232	-4.82797
Adipocyte	5.61927	-9.66746
Mesothelium	10.8878	-2.01297
ASPC	8.16072	6.12237
Adipocyte	6.37636	-11.3737
Macrophage	-3.21971	11.1228
Adipocyte	4.08093	-9.37622
ASPC	7.1873	8.78185
ASPC	6.32003	7.41305
Endothelial	1.90642	-1.75211
Macrophage	-1.56986	8.78782
Mesothelium	9.92487	-2.94623
Mesothelium	11.7402	-2.88837
Dendritic cell	-1.24697	4.58027
T cell	-7.14639	-3.72492
Macrophage	-2.27861	7.72377
T cell	-6.53878	-6.74392
Mesothelium	11.5649	-3.92627
Adipocyte	4.445	-11.6818
Endothelial	2.04169	-0.321134
ASPC	7.43342	8.85212
ASPC	8.73953	6.6001
Mesothelium	10.7435	-2.30906
Adipocyte	4.56442	-10.9637
ASPC	6.84068	7.83689
T cell	-5.57892	-6.56229
ASPC	10.6802	3.41043
Mesothelium	11.0251	-2.66253
Mesothelium	10.5049	-3.29901
ASPC	7.71865	7.76635
Dendritic cell	-1.4332	4.64854
Macrophage	-1.4811	8.51921
T cell	-7.85075	-6.77349
B cell	-9.02716	2.79915
T cell	-7.16167	-3.82222
T cell	-7.67177	-4.22562
Mesothelium	10.8284	-3.02491
Dendritic cell	-1.95567	4.56282
B cell	-11.8199	5.51486
B cell	-9.71971	3.10158
B cell	-9.91665	6.36833
Adipocyte	7.22102	-9.69865
Dendritic cell	-2.97315	6.19244
T cell	-7.69936	-4.10274
Macrophage	-2.53026	10.2079
Macrophage	-2.97724	11.2458
Mesothelium	10.8644	-3.8736
ASPC	9.47675	4.15827
Mesothelium	10.9231	-2.31655
T cell	-9.00346	-5.5397
Adipocyte	5.04405	-11.5936
Adipocyte	4.30685	-12.0987
Adipocyte	5.88361	-11.7218
ASPC	6.37582	7.58921
ASPC	9.05786	5.39505
Macrophage	-2.09098	11.0229
B cell	-10.2443	5.88925
ASPC	10.0057	3.86318
Adipocyte	5.09002	-10.2516
Macrophage	-1.36888	8.93754
Mesothelium	11.5017	-3.18557
ASPC	9.61538	4.06025
B cell	-10.1395	6.19546
Macrophage	-2.49058	10.3255
ASPC	8.02431	8.4731
Dendritic cell	-3.19983	6.17725
B cell	-11.0252	5.21664
Endothelial	2.08249	-0.519585
T cell	-4.8318	-6.16581
Mesothelium	10.9721	-2.57327
Mesothelium	10.2634	-3.33509
Macrophage	-2.19476	8.86464
Adipocyte	4.3885	-10.3345
Adipocyte	5.46596	-11.3782
ASPC	9.00102	5.29281
Adipocyte	5.53119	-11.1305
B cell	-10.093	3.30415
B cell	-10.4174	5.58849
B cell	-8.86621	3.90585
ASPC	8.33904	8.87088
T cell	-5.36769	-4.86493
Adipocyte	5.71114	-9.05056
T cell	-5.77339	-5.87594
Mesothelium	10.7917	-2.55032
T cell	-8.92441	-5.58092
Adipocyte	5.21722	-9.31842
ASPC	8.55789	5.95065
T cell	-8.25155	-7.18909
Mesothelium	11.6572	-2.6947
Adipocyte	4.15107	-9.8011
ASPC	8.6319	8.84608
Mast cell	-1.39939	-1.33143
ASPC	8.91192	5.3958
ASPC	8.40684	5.63733
T cell	-7.16312	-2.72107
Mesothelium	11.2761	-3.56251
T cell	-6.58689	-5.50442
NK cell	-5.7043	-9.92092
Endothelial	3.30788	-1.32559
ASPC	8.30197	5.34846
Dendritic cell	0.744722	4.4841
Adipocyte	5.83703	-9.88314
Adipocyte	6.90705	-10.113
ASPC	8.37453	5.99628
T cell	-7.75605	-4.66417
Mesothelium	11.3501	-2.57991
Mesothelium	11.7039	-3.51871
Dendritic cell	-1.38153	4.37768
NK cell	-6.79564	-9.75783
T cell	-8.97275	-6.07303
Adipocyte	4.44486	-11.6443
ASPC	8.52333	5.8792
Adipocyte	4.68826	-9.3502
ASPC	7.33222	8.44484
Adipocyte	6.28541	-10.2066
ASPC	7.05279	9.49753
Dendritic cell	-3.53917	5.73312
Macrophage	-2.61678	9.2841
Adipocyte	5.90796	-11.6994
B cell	-9.38212	5.54236
Dendritic cell	-3.30856	5.88342
T cell	-8.5036	-4.00696
NK cell	-6.15052	-10.6234
Macrophage	-2.42398	7.94228
Endothelial	2.99231	-1.64678
ASPC	8.3619	6.51592
Adipocyte	6.20431	-11.0107
T cell	-6.47806	-3.87096
Mesothelium	12.1511	-3.01151
Endothelial	1.94143	-0.295315
T cell	-6.27263	-3.40325
Adipocyte	6.15467	-9.88205
Dendritic cell	-3.01031	7.0639
Macrophage	-1.92177	8.73542
Adipocyte	7.09287	-10.6287
Mesothelium	10.7297	-3.35542
Macrophage	-2.97313	9.98213
Dendritic cell	-1.23698	5.0234
Mesothelium	11.0811	-1.85816
B cell	-9.57241	2.78214
T cell	-7.47435	-4.26977
B cell	-9.9534	2.71864
ASPC	8.77764	7.18947
T cell	-5.84788	-7.64973
T cell	-7.35318	-7.84939
ASPC	9.21133	7.7749
Macrophage	-1.80229	10.427
Adipocyte	5.15765	-10.3054
Macrophage	-2.50371	10.2099
T cell	-7.8798	-7.24199
Dendritic cell	-1.28342	4.76578
ASPC	7.04554	8.35626
ASPC	7.29726	8.73714
Macrophage	-1.65866	8.67778
T cell	-5.27284	-7.72623
ASPC	7.96633	8.1885
T cell	-8.95465	-4.85523
Mast cell	-3.37223	7.76817
Mesothelium	11.3067	-3.04304
Macrophage	-1.87087	7.42091
ASPC	7.22238	9.96
T cell	-7.41254	-3.71866
Adipocyte	6.26403	-10.8176
Endothelial	4.6072	-1.56709
ASPC	8.73831	4.4592
Dendritic cell	-1.339	5.55503
ASPC	8.39674	5.31241
Adipocyte	6.04178	-10.7412
T cell	-7.76067	-3.32621
Mesothelium	10.2554	-2.41739
Dendritic cell	-2.89384	6.84277
NK cell	-6.09231	-10.0769
ASPC	6.70539	7.88911
T cell	-7.84354	-4.21761
ASPC	8.12861	8.94188
ASPC	6.96611	7.81429
Mesothelium	10.3901	-3.26702
NK cell	-5.93139	-10.9612
Adipocyte	5.46269	-9.77229
T cell	-6.94549	-5.03025
Mesothelium	11.9966	-2.49835
Macrophage	-1.47662	9.6544
Mast cell	-2.26825	-2.12769
ASPC	6.86711	7.97239
ASPC	10.1083	3.90751
Dendritic cell	-1.31609	5.66475
ASPC	7.44424	9.26137
Macrophage	-1.51346	10.3289
Endothelial	1.94588	-1.13885
Dendritic cell	-1.58205	3.37329
T cell	-7.07218	-5.30875
B cell	-10.6083	4.23795
B cell	-9.16779	3.23133
Macrophage	-3.43899	9.96183
Macrophage	-2.5343	11.2418
T cell	-8.90229	-5.69552
Mesothelium	9.92244	-1.95235
ASPC	8.65764	6.80447
ASPC	10.1749	3.20032
T cell	-7.3947	-4.43841
Endothelial	1.98632	-0.595638
T cell	-8.91292	-5.36738
Macrophage	-1.73932	7.28955
Macrophage	-2.17261	7.34823
T cell	-6.08566	-7.60363
B cell	-10.5707	6.76995
Macrophage	-2.41787	10.7066
NK cell	-5.73769	-9.67596
Macrophage	-2.93871	11.5764
B cell	-10.1115	5.83881
Dendritic cell	-1.32499	4.98568
T cell	-8.35287	-4.1722
ASPC	7.26838	7.18143
ASPC	9.26817	8.33347
B cell	-9.69981	3.31349
Adipocyte	4.28529	-8.57194
Macrophage	-3.05654	11.0173
B cell	-11.2263	3.43993
Macrophage	-2.38709	9.04028
[truncated: 83,443 more rows]

## Sheet: Fig1c
Figure 1c
Latent_time	umap_1	umap_2
0.504868	0.41831	1.58242
0.549421	1.87385	-2.1504
0.650784	2.87552	0.545655
0.598985	4.36752	0.165644
0.409629	0.0180655	-0.124627
0.230011	-2.8729	0.409861
0.350003	0.209703	0.362274
0.272756	-3.49946	-3.44819
0.334155	-1.95533	2.12097
0.647362	0.800483	-5.43167
0.50815	0.674673	1.36543
0.70241	0.59917	-5.32514
0.593349	1.58552	2.02043
0.496753	1.12951	-0.973011
0.787932	4.28045	0.710329
0.256099	-0.905236	-4.65063
0.387407	0.710399	0.255788
0.411908	-0.114958	0.224501
0.426979	-1.64166	-2.53133
0.632785	2.53014	0.947702
0.526715	0.270936	-4.89948
0.860264	1.6839	3.57107
0.652914	0.827079	-5.15885
0.390636	0.406813	0.634543
0.313446	-1.00089	-0.501699
0.540689	0.680166	2.72107
0.752089	3.58553	-0.505402
0.758946	2.61591	2.73882
0.280125	-1.11848	-0.601258
0.598929	1.57721	-0.70596
0.812832	5.38658	1.11218
0.318667	-1.81819	0.869227
0.699256	3.19952	-0.624729
0.450749	1.52929	1.96223
0.488935	1.32168	3.18829
0.32016	-2.09767	1.03293
0.21907	-2.53171	0.550926
0.236496	-6.06138	-4.37947
0.840581	4.66995	2.17402
0.481577	-0.364175	-4.73683
0.259866	-5.70475	-4.18974
0.573577	2.03259	1.09459
0.416492	-0.0832432	-0.464268
0.477949	2.31276	-1.64535
0.322047	-0.878097	-0.313493
0.258788	-1.50878	0.787056
0.804342	3.74143	0.150234
0.466654	0.603356	0.821103
0.23983	-3.92167	1.13501
0.36999	-4.01543	-2.19191
0.591558	1.57014	-1.53643
0.648889	0.649034	-5.22688
0.883122	5.32237	0.151585
0.661881	2.86623	-1.57497
0.286081	-3.1694	0.094212
0.448424	-2.22067	2.35408
0.53131	1.37237	2.29582
0.661829	3.31797	1.34681
0.585902	2.16022	-1.51578
0.450334	1.00824	0.134021
0.289181	-2.37061	2.02496
0.304577	-1.01488	-0.710279
0.803676	3.60925	-1.31725
0.327619	-0.993052	1.10999
0.51898	1.08187	1.32365
0.27147	-3.39788	1.273
0.227524	-3.21012	-0.108609
0.531269	1.21268	1.91702
0.480796	3.73238	-1.38056
0.27053	-3.73771	1.86241
0.263918	-1.51855	-0.0388492
0.32264	-1.22939	-2.95437
0.637463	2.04319	-0.451731
0.510081	1.07419	0.36991
0.277793	-2.79188	-0.656378
0.458131	-1.59032	-2.45678
0.2979	-3.2675	-2.30762
0.226735	-3.99736	1.88928
0.514511	2.45592	-0.810908
0.718203	3.14148	-0.724736
0.223604	-1.68363	-3.15482
0.283223	-4.6009	-3.97805
0.313292	-2.05399	2.158
0.511159	-0.407687	2.26279
0.626755	4.50105	1.51532
0.476211	-0.0816013	-5.01271
0.568056	5.73334	0.48583
0.25995	-1.11728	-4.6052
0.752365	3.22869	-0.0139272
0.20142	-5.09025	-3.76417
0.438164	0.696569	-3.05972
0.580095	2.98827	3.04358
0.648758	0.612811	-5.34326
0.354874	-0.582784	1.76443
0.737593	5.57448	0.731089
0.245184	-3.18317	1.246
0.450873	-3.66208	2.99546
0.68759	2.36558	-1.98829
0.814602	3.93749	0.752039
0.226506	-4.12141	-0.123404
0.38136	-0.65504	-0.519314
0.54832	1.38504	-4.58277
0.238153	-3.28043	-0.902235
0.535981	1.75463	-0.127274
0.328629	-0.891297	-3.10949
0.654575	2.05455	-0.503827
0.595365	-0.07778	-4.76394
0.234108	-3.15544	-4.46599
0.431665	0.092081	-3.74812
0.343533	-0.665512	-0.61681
0.489581	0.267084	2.25652
0.446822	-1.77252	2.05319
0.652873	0.763651	2.06688
0.494033	2.32213	-0.765306
0.718007	2.03992	1.03599
0.740963	0.724312	2.88082
0.257233	-2.84733	-3.3666
0.832066	3.36807	1.76718
0.269802	-2.905	1.19697
0.645161	2.67195	-0.630108
0.32037	-1.35713	-0.65418
0.282936	-3.68009	-3.80711
0.529595	-0.0737324	-1.34367
0.399638	-1.8254	2.42927
0.223126	-3.52183	0.178364
0.577931	0.334746	2.90553
0.264815	-3.07603	-0.11656
0.487219	0.594929	1.54514
0.264918	-1.47767	-0.437574
0.910618	2.88209	1.56996
0.068599	-2.18906	-5.63287
0.283416	-4.48851	1.72713
0.695625	5.00545	2.10733
0.709895	3.5532	1.70439
0.807754	3.45971	1.4721
0.455877	-0.154148	0.697183
0.594338	1.62018	-1.1623
0.566657	1.79322	-4.274
0.299594	-1.45471	-0.49446
0.648165	0.983908	-5.25008
0.262308	-2.34386	1.51621
0.235104	-3.31556	-1.49368
0.525183	1.38106	-0.193357
0.319605	-1.69806	-2.27483
0.210999	-2.48638	-0.684279
0.620883	5.50224	1.43186
0.527592	1.32185	-0.54984
0.582482	0.905565	-4.72595
0.589727	0.983142	-0.854138
0.55263	0.946297	-1.54852
0.539731	1.99385	2.92147
0.476426	0.670937	-0.324645
0.393145	0.276701	-3.25658
0.283484	-3.55685	-1.66015
0.578035	-0.674921	3.018
0.765701	4.92888	0.972562
0.610484	4.02955	-0.240743
0.292863	-3.18176	1.57768
0.559212	0.979662	-5.17946
0.256757	-2.91201	-3.35349
0.954692	5.03408	1.71276
0.468305	0.555495	0.704177
0.61061	0.940727	-5.23011
0.273469	-0.796341	-4.61148
0.239757	-3.48421	0.0476479
0.396167	-3.17297	2.91745
0.271652	-1.92675	-0.491236
0.391434	-0.574305	0.875536
0.35298	-4.24667	2.16421
0.479904	0.234767	0.371846
0.298476	-3.59652	1.75372
0.589055	2.13236	1.18226
0.423767	-0.349755	1.20881
0.633531	0.245852	-5.32559
0.396614	-4.18564	-2.82375
0.588296	3.5009	1.1241
0.497306	1.23866	0.235487
0.748607	2.49171	2.54258
0.288332	-3.17936	-4.00719
0.439997	0.147781	0.183976
0.816737	4.39294	0.474143
0.257018	-2.99204	0.65679
0.82377	4.2637	-0.543146
0.775026	2.12599	3.07579
0.421966	-0.585318	-2.85786
0.421798	-0.390945	-4.99143
0.634506	2.19798	2.90558
0.617676	2.01481	-0.362288
0.514678	0.210111	-1.33841
0.336444	-1.1577	-2.83403
0.611874	1.99358	-0.907728
0.815331	4.24837	1.32598
0.305796	-2.04999	0.510041
0.403865	-0.404756	1.19065
0.598543	3.77023	3.15773
0.675419	0.630397	-5.06952
0.624231	0.575759	-3.96724
0.578203	2.77883	-0.30572
0.241424	-1.82715	-0.391119
0.5092	4.0571	0.312724
0.5003	5.59305	2.19991
0.659059	0.847327	-5.30179
0.326708	-0.80529	-0.800427
0.546254	0.499838	2.32387
0.369765	-0.0694733	-2.77086
0.355821	-1.95867	-2.21181
0.226497	-2.94559	-4.31789
0.288661	-2.25339	-2.90562
0.645078	0.235962	-5.17807
0.274054	-0.985848	-4.66983
0.681767	2.76508	-0.221553
0.289949	-4.67039	-3.43649
0.672029	0.901797	2.72655
0.290244	-3.50549	-3.23446
0.257801	-3.91566	1.30255
0.230253	-2.63542	-3.36634
0.371429	-4.22164	2.68898
0.748442	2.55947	0.255769
0.438292	0.495968	1.48563
0.614388	1.24483	-0.922315
0.785779	4.66896	0.973035
0.251612	-4.22098	0.887904
0.652445	3.08189	-1.21188
0.852791	2.06513	3.24345
0.544752	5.18645	2.27953
0.799091	3.88986	2.62185
0.586609	1.12299	-1.51483
0.863171	4.1006	0.793396
0.383704	-3.20402	2.78816
0.270252	-4.0717	-3.15915
0.369347	0.148202	-3.5248
0.648928	1.33669	3.66231
0.485718	3.35206	1.61311
0.636535	3.50317	1.73348
0.210646	-1.93721	0.210328
0.459449	0.246494	2.07615
0.559671	0.789907	3.12901
0.207682	-2.97575	-0.157664
0.192158	-2.76644	-4.03897
0.369673	-2.84187	2.66842
0.236742	-2.44561	-3.7239
0.235485	-3.04048	-4.39541
0.188626	-1.35667	-4.44698
0.832133	4.75614	0.096853
0.331532	-3.96754	-3.43587
0.673609	2.72368	-1.28086
0.484476	2.47832	-0.339771
0.623465	3.56963	-1.02279
0.758259	3.69131	-0.00456048
0.211096	-2.5568	-3.65062
0.547934	-0.0344054	2.47902
0.633028	1.49308	0.303172
0.844045	1.81375	3.3833
0.232109	-2.96493	0.389225
0.66111	0.0629552	-5.27625
0.725663	2.21012	3.23164
0.330915	-0.767045	0.118545
0.21436	-2.65064	-3.27192
0.545716	-0.637084	-2.53751
0.422905	1.53703	-0.761458
0.243294	-6.11017	-3.93512
0.467956	2.78876	-1.33262
0.552468	1.3444	-1.33557
0.196514	-3.1192	-4.73322
0.379775	-4.02746	-2.76374
0.700985	1.55444	3.75252
0.68805	3.05485	2.40308
0.261788	-2.87964	-3.23621
0.747103	5.6048	1.29145
0.218542	-3.76436	1.02088
0.606472	5.10407	1.96151
0.709942	0.594361	-5.44501
0.441069	0.0675237	-0.838977
0.343949	-1.01683	-1.23441
0.381472	-1.43013	1.83974
0.43168	-1.01189	2.12964
0.621221	0.838722	3.27735
0.709562	2.33213	-1.86611
0.879798	5.25054	1.26774
0.504341	0.555023	-3.41341
0.253546	-4.18212	1.3625
0.261793	-2.81467	-2.64525
0.570002	1.47965	-0.694188
0.249599	-3.36348	-3.55614
0.379852	-3.05805	1.99953
0.616178	1.75063	-0.741539
0.867521	5.76739	1.45763
0.179836	-2.69357	-4.1123
0.307284	-1.44551	0.346881
0.566536	0.428375	1.89539
0.207959	-3.67732	1.22522
0.692667	4.25593	0.139175
0.515065	-0.657209	2.58043
0.402113	2.71079	0.35191
0.400033	-4.02755	-2.73267
0.708768	3.59441	1.24517
0.603089	2.28214	-0.798491
0.358154	0.0922941	-4.72158
0.230427	-1.33896	-4.53432
0.361614	-0.894434	1.81819
0.281746	-1.14599	0.662297
0.229342	-2.32282	-0.0733996
0.478197	-3.11962	3.02091
0.451803	1.73187	1.49909
0.251528	-1.75357	-0.0990318
0.374249	-1.78938	2.27776
0.270087	-2.3929	-3.92355
0.679128	3.57625	-1.16814
0.609774	1.39242	-0.892314
0.58853	-0.0156728	-1.33217
0.455933	-0.790917	2.32558
0.485698	1.72165	-0.542565
0.716183	2.39389	1.50009
0.700799	3.43036	-0.95105
0.464561	0.983255	-0.686909
0.908727	5.14223	0.505703
0.449771	-0.40876	-0.542082
0.263253	-3.86345	0.0416637
0.373594	-3.61033	2.86155
0.595689	0.690423	-1.02565
0.692633	2.97363	2.6596
0.31155	-3.70041	-2.90387
0.528506	1.83132	0.815085
0.287825	-2.40854	0.233326
0.493957	1.29115	-4.50527
0.247535	-3.44796	-3.7742
0.89058	3.21709	1.69706
0.223931	-3.34076	-4.38748
0.489887	1.07385	-4.539
0.800486	5.38485	1.11814
0.609305	3.07926	0.318891
0.220537	-3.48863	0.0757465
0.578878	0.788226	-5.03282
0.619607	-1.01651	3.35065
0.471671	0.816825	0.459105
0.527893	0.903614	-4.38662
0.535949	0.477371	-3.19975
0.278384	-3.14704	0.87489
0.63298	1.15019	2.02175
0.86757	5.56372	1.53694
0.400446	1.57781	0.308573
0.44558	1.04964	0.0682419
0.462441	2.84501	1.82173
0.220791	-3.80841	0.621591
0.689475	1.00723	-4.86692
0.381453	-0.680765	-0.236641
0.257604	-4.16393	0.517027
0.215225	-2.67947	-3.60015
0.496547	0.283803	3.03968
0.471181	0.794631	-0.0669854
0.437161	-0.565469	2.33905
0.88312	2.0162	3.30718
0.286491	-1.24829	1.69679
0.289561	-1.05376	-0.525608
0.482248	0.293676	-0.717439
0.38958	-1.083	-2.42584
0.585057	5.03688	2.64501
0.387764	1.00084	1.29734
0.217092	-2.55442	-3.69872
0.230353	-2.98506	1.37287
0.539669	5.43246	0.407112
0.501736	1.61498	1.35111
0.60156	0.665616	2.48631
0.387599	0.51116	-3.30914
0.620493	1.18198	-4.81262
0.37324	-0.270289	-0.0535285
0.828878	4.33789	0.300751
0.540616	0.996769	-3.01471
0.824359	1.29145	3.28905
0.590498	1.6687	-4.40733
0.285431	-3.92998	1.41856
0.468327	0.0830899	-4.79513
0.262634	-2.49439	1.02187
0.699088	3.9963	-1.01551
0.643018	3.31278	2.11666
0.487949	1.87162	1.0586
0.34052	-1.68271	1.77975
0.547693	0.933529	0.390056
0.555463	0.564898	-4.8894
0.776818	0.860933	3.40563
0.378192	0.71749	0.146746
0.663755	2.874	-1.46743
0.727305	3.2245	0.00196962
0.328364	-4.46695	1.67982
0.378338	-1.09783	-2.85745
0.530248	-2.55143	3.30698
0.649029	1.77716	-1.55659
0.206001	-4.45857	-4.24331
0.730174	2.93395	2.29487
0.738385	3.60046	-1.31717
0.684604	0.530516	-4.5209
0.287781	-2.97476	2.43043
0.44967	-0.155621	-0.727174
0.61841	2.2063	-1.51547
0.450962	0.436258	1.1736
0.229549	-3.4074	-0.0468527
0.564706	0.961883	-3.00029
0.304466	0.767559	-4.38983
0.366303	-1.00142	-0.822243
0.223034	-2.41117	0.163034
0.395449	-0.823763	-3.00238
0.295711	-1.04976	1.58255
0.307277	-1.45792	-1.90502
0.375244	0.342108	-5.11287
0.620309	2.43592	-1.72667
0.717845	3.85636	2.85607
0.309839	-1.63924	-0.329514
0.643135	2.17224	-1.10119
0.391743	0.294614	-5.24919
0.451804	-0.070533	2.13377
0.305486	0.00218407	-4.57852
0.472753	0.374597	-0.707154
0.473265	-0.364679	-0.490976
0.64649	4.17066	2.53261
0.215217	-3.48385	-3.96751
0.469427	4.65552	0.126928
0.536684	1.04999	-1.54184
0.536725	-3.68401	3.10942
0.766365	3.6185	-1.39251
0.705788	5.5113	1.51637
0.455488	-0.365843	2.57911
0.69185	0.404351	-5.13522
0.348375	-0.689926	0.367395
0.525914	0.533605	-0.61238
0.222097	-3.05867	0.351964
0.49468	-0.450873	2.40576
0.2763	-1.192	0.296599
0.368389	-3.65933	2.75358
0.672088	4.55955	1.43128
0.514804	-0.0759115	1.9489
0.350447	-1.02693	-0.207893
0.680633	2.09589	0.740165
0.370703	-0.842536	1.20426
0.623217	2.02236	0.147617
0.244399	-2.26259	-0.109529
0.713125	0.879759	3.22968
0.324119	-0.884718	-4.32162
0.653265	0.332026	-3.82247
0.249074	-3.80269	0.591656
0.624763	0.95784	2.12359
0.319904	-0.767992	-0.0499697
0.274649	-4.4585	0.992081
0.469083	1.02888	3.10628
0.367325	0.320095	-4.8179
0.438947	3.39917	1.22427
0.923072	4.27355	1.5172
0.654744	1.32219	-4.69838
0.874662	2.16618	3.55643
0.749711	3.17939	2.65979
0.216609	-4.67727	-0.694549
0.551249	2.60897	-1.26126
0.487816	2.34741	0.460795
0.617247	1.08927	-4.68165
0.544689	3.63359	1.61036
0.255978	-3.16371	-2.98095
0.695289	5.83235	1.82103
0.267682	-4.27788	1.32153
0.730882	1.65602	3.18511
0.456505	-0.54722	1.90746
0.939982	4.62777	2.02929
0.486357	1.27021	-5.02887
0.265819	-2.6258	1.44835
0.860977	5.09179	1.83055
0.670207	2.09246	2.77877
0.63163	1.96813	1.83443
0.293379	-2.1177	-1.47594
0.403316	0.640142	-4.13307
0.249965	-2.80015	0.956084
0.206038	-3.50368	-3.77834
0.738845	5.53933	2.0029
0.27512	-3.32423	-3.56206
0.268584	-3.6088	-0.0885461
0.470315	0.510811	0.194711
0.216016	-3.75988	0.88272
0.324326	-0.524065	0.676034
0.50134	2.95775	1.41858
0.764261	4.63953	0.154478
0.484347	1.04036	1.59238
0.219627	-3.96726	1.37189
0.219292	-2.43014	-3.64753
0.231471	-6.22073	-3.57115
0.241961	-2.20361	1.08488
0.73	4.73883	1.28761
0.312428	-2.635	1.11161
0.432124	-0.951427	2.24213
0.487465	-0.475516	-0.967762
0.472844	-0.639895	2.31898
0.239653	-3.01763	-0.113853
0.207076	-5.05494	-3.92065
0.49767	0.53467	-3.32465
0.282821	-0.371475	-2.64452
0.631813	2.92188	-1.04406
0.575565	1.80177	-0.542774
0.708128	3.00429	-1.16206
0.567544	1.39141	-4.92314
0.614841	2.11741	-0.847785
0.221553	-1.76315	0.0478709
0.580783	0.954542	2.86262
0.661751	0.379733	3.02668
0.579693	0.683335	-4.81123
0.511558	-0.289209	2.23561
0.70219	0.661222	-4.03662
0.459214	0.545325	-0.436294
0.316551	-1.3219	0.457666
0.231193	-3.00412	0.971989
0.747088	2.27648	-1.91874
0.27199	-2.77503	-0.965527
0.654138	3.28775	2.72822
0.807427	0.892164	3.40245
0.682614	1.06621	3.12594
0.448039	0.457315	1.66156
0.497089	1.06862	-0.997782
0.647543	0.791018	2.91737
0.266985	-3.4947	0.0365291
0.843988	5.08891	0.830671
0.214756	-3.13604	-0.0179262
0.210487	-4.85286	-4.07157
0.55602	2.48017	2.557
0.333841	-0.670851	-4.71366
0.446191	-2.39864	-2.95578
0.492226	0.578384	1.51022
0.808707	5.33781	0.617065
0.613258	1.79035	-4.05815
0.521912	-0.169171	2.53146
0.512146	1.3591	0.765969
0.402783	-2.0431	2.63312
0.701748	3.11454	0.653623
0.680171	3.02452	-0.65085
0.359537	-2.31425	2.29523
0.217107	-2.08345	-5.66516
0.434701	0.542257	-3.10383
0.291264	-1.89048	2.02705
0.447711	-0.149631	-0.46454
0.330071	-0.790349	-4.69847
0.885709	5.1001	1.53034
0.273727	-2.42594	-4.13689
0.271068	-3.44971	0.231665
0.270106	-5.18761	-3.98282
0.625942	1.99646	-0.387353
0.738166	2.8254	-1.13653
0.672287	1.93537	-1.61942
0.475391	0.482403	-3.85271
0.657159	1.02685	-5.02149
0.530205	2.25233	-2.11426
0.255199	-3.654	0.370089
0.871088	4.51343	-0.999725
0.464705	-0.0701399	-1.11193
0.87747	3.47124	2.09411
0.429532	-0.189628	1.00483
0.33938	-0.228734	2.97933
0.245746	-2.81443	-3.73402
0.592905	0.672112	-4.30991
0.333872	-1.89517	-2.29554
0.696452	1.19935	-4.98054
0.601807	2.30952	-1.3416
0.42302	0.547401	-4.81599
0.838788	3.58644	0.449235
0.444481	0.76127	-5.39091
0.618164	3.28988	2.75458
0.23056	-2.95219	0.793107
0.780829	3.71744	-0.60007
0.232194	-2.7159	1.69675
0.241138	-3.11413	-4.02569
0.445008	0.537146	-4.23736
0.229135	-3.21884	-0.0979196
0.676176	2.01448	0.572708
0.215708	-3.23674	-4.32754
0.477516	0.677188	2.13036
0.362078	0.551325	0.193644
0.275166	-0.512714	-4.53705
0.232905	-3.33616	-4.34877
0.499281	-0.87742	1.96454
0.664863	2.06037	1.72237
0.558513	1.7938	-4.09294
0.587265	1.04501	2.25652
0.893229	3.95028	1.6159
0.599897	-2.45872	3.18196
0.69686	0.970579	-5.04403
0.393234	0.0597751	0.980408
0.290046	-1.43406	2.1636
0.786639	5.91667	1.15222
0.949587	4.96464	1.82367
0.270753	-4.10418	1.1987
0.450202	-3.47399	2.60162
0.308316	-3.17373	0.495603
0.361099	-2.85289	-4.28654
0.232791	-1.83261	-0.251996
0.299847	-4.01795	1.31813
0.348258	-0.684339	1.31125
0.305131	-4.17368	2.15658
0.716171	2.57555	2.16875
0.315699	-3.03255	2.46786
0.266159	-3.52949	1.46168
0.332264	-2.58957	2.10986
0.450179	-1.48787	2.37046
0.57303	3.98595	2.3302
0.594589	1.89477	-1.55918
0.847046	4.52342	-0.634769
0.221822	-1.83087	-0.349853
0.849765	4.27828	0.973621
0.419934	0.405862	0.0332317
0.618333	2.49403	1.98091
0.648954	1.44726	-4.81524
0.755483	3.52078	-0.951675
0.50906	1.11591	-5.07005
0.904958	5.73769	1.11189
0.277158	-1.31034	1.02415
0.391452	0.0290224	0.131375
0.431165	1.11102	-3.81568
0.723819	3.77993	-0.0866925
0.89257	3.87094	1.48258
0.771416	3.75156	-0.2198
0.52111	1.46659	1.50052
0.503548	-0.0808782	-0.99326
0.675686	2.21114	-3.90458
0.610998	2.29526	1.396
0.236742	-2.46051	-0.282352
0.818223	5.58193	0.982402
0.907927	5.35692	1.4123
0.33275	-1.19616	-2.84743
0.340173	-3.87959	-3.59171
0.854986	3.7629	-1.20384
0.488691	1.29915	0.132071
0.24692	-0.840639	-4.73348
0.466705	-0.596982	2.17621
0.315774	-5.1379	-4.49788
0.408057	-0.494271	-4.80112
0.522877	2.72694	1.73303
0.551355	2.1299	2.40144
0.372628	-0.0663978	1.66331
0.659501	3.68889	1.00769
0.594778	0.442431	2.90395
0.591546	-2.89851	3.29435
0.494959	0.378634	-3.5385
0.243405	-3.07346	-0.508106
0.661221	5.91524	1.93838
0.704638	1.6092	3.0548
0.737591	3.75976	1.85745
0.480543	1.09916	-0.201202
0.587218	1.85866	-0.36579
0.319661	-0.967516	-0.188203
0.689622	3.00947	-1.82143
0.538389	0.482528	-4.22083
0.543118	-0.136775	1.22235
0.228264	-3.69302	-1.02813
0.875043	3.95429	1.80839
0.214675	-2.53727	-0.402967
0.588396	0.924857	-5.14551
0.720845	2.73392	-1.1556
0.286162	-3.74684	1.92565
0.403795	0.22016	-0.401629
0.305496	-4.05931	2.18712
0.423451	-2.68701	2.35612
0.242488	-3.34729	-2.34265
0.279333	-4.28755	1.38853
0.56167	0.0958978	2.38812
0.38482	-0.680855	1.93088
0.597128	0.641827	-5.05798
0.218374	-3.60707	-1.026
0.647442	5.8414	1.55064
0.27931	-2.01023	1.66824
0.219783	-2.45506	-3.88547
0.233923	-3.12719	0.0739977
0.345581	-1.52193	-2.3979
0.344159	-1.9645	2.34072
0.579354	-2.49483	3.36869
0.600403	1.42549	-4.52974
0.241249	-2.40763	-4.15135
0.706697	3.81601	0.8909
0.59644	1.36622	-5.07862
0.690152	1.13414	-4.74633
0.508137	5.20819	1.40462
0.641389	1.76029	-0.222935
0.450048	-1.5363	2.53166
0.648927	3.52777	-0.763057
0.761211	5.69999	1.04481
0.653555	1.73727	-0.213589
0.752531	6.20439	1.44562
0.537991	-2.57062	3.19433
0.829497	3.8346	1.31715
0.655803	5.17757	0.979208
0.264566	-2.42439	-1.00487
0.316083	-1.87072	-4.37349
0.24252	-2.75812	1.78778
0.566932	3.33285	1.92705
0.621266	2.10196	0.841424
0.409591	0.370758	-3.33998
0.270748	-3.51438	-3.42791
0.400375	-0.372489	-3.61597
0.692864	0.731847	-1.50227
0.300002	-5.7475	-3.82101
0.315128	-3.6446	-0.0265573
0.784161	3.28513	1.43745
0.42017	-0.276851	1.68151
0.228465	-6.20768	-3.25602
0.691735	1.58992	0.828941
0.763414	5.4821	0.84581
0.692039	1.08066	2.99067
0.609638	2.30099	1.66167
0.777429	5.31926	0.0355739
0.243357	-3.67775	-0.27167
0.823925	2.85583	2.49255
0.629296	2.07641	-1.37852
0.47107	1.37106	-4.52531
0.623518	2.00775	-4.09679
0.357768	-1.87099	-3.04762
0.237695	-2.69358	1.49057
0.331844	-0.974695	-0.689581
0.351334	-1.3911	-2.93407
0.310195	-0.97598	-0.425515
0.736945	4.02167	-0.664148
0.529416	1.02774	2.62105
0.99483	5.53291	0.537916
0.646073	0.226633	-4.89547
0.189784	-4.69129	-4.21563
0.27617	-2.54048	1.71359
0.460108	-3.89579	2.93446
0.473893	-3.55557	3.00436
0.216508	-2.55508	0.168776
0.254468	-0.0166409	-4.20271
0.425955	0.0730784	1.14569
0.24117	-4.33591	0.971141
0.316143	-1.20979	-0.819973
0.274044	-5.46366	-3.41062
0.715613	2.31748	1.01978
0.449325	-2.51523	2.44982
0.493756	2.8813	1.40814
0.71204	3.14911	2.55793
0.305576	-3.63697	2.16483
0.21846	-2.5793	-4.38401
0.458818	0.95888	-4.71871
0.425345	-3.48696	3.01751
0.228108	-4.10463	0.196216
0.412995	-1.26555	2.29328
0.56166	1.77302	-0.910926
0.496279	-2.44256	-4.58503
0.72156	1.08738	2.89677
0.741308	3.97601	0.759442
0.789711	3.25862	0.863142
0.52675	0.888814	1.61896
0.674197	1.95425	-0.205108
0.493679	0.330531	-0.59727
0.640811	3.724	1.1356
0.303383	-3.41613	1.98419
0.805528	3.9033	2.94437
0.736009	2.05435	0.891688
0.330338	-1.56078	2.30832
0.267054	-3.16773	-0.498347
0.227727	-3.00492	-3.1492
0.514186	1.22152	-4.71799
0.567816	1.83033	-4.28143
0.6574	1.36253	0.278824
0.291899	-3.49924	-3.9066
0.437556	-2.22539	2.18556
0.52164	0.482009	2.59542
0.281284	-3.71517	-2.54273
0.359287	-4.13682	-3.08556
0.984048	5.26121	0.627316
0.654133	2.39466	1.33995
0.475157	2.52506	1.98194
0.526659	0.136778	2.01833
0.588824	1.60489	-4.30559
0.77876	2.1227	3.27383
0.251014	-5.97294	-4.28503
0.314365	-2.2081	-1.61121
0.718422	0.508323	-5.28999
0.690683	1.34853	-4.96715
0.842543	2.98049	1.73196
0.311627	-4.13505	1.04033
0.204348	-3.65067	-1.15218
0.528945	-0.531841	2.76202
0.654509	2.5329	-0.149066
0.333532	-0.661711	-0.462885
0.519943	0.28999	-0.428981
0.518088	1.02487	-5.05379
0.681888	4.13131	-0.595627
0.670593	0.14308	2.97948
0.274917	-2.25577	-4.50241
0.481897	1.02583	-5.32567
0.404931	0.0329942	-3.47725
0.298595	0.0544459	-2.91965
0.654983	3.97826	0.389045
0.370009	-0.342263	0.0231549
0.636394	5.92964	1.87171
0.436363	-3.46443	2.72734
0.32467	-3.69112	2.37379
0.321092	-1.5135	0.0642633
0.321474	-4.23377	1.38692
0.283077	-1.30435	-3.80316
0.212798	-2.96134	-3.68216
0.30108	-2.52137	-1.26916
0.198109	-2.06805	-0.0735616
0.540054	2.28583	-1.01488
0.694922	3.34675	0.882682
0.475856	0.675058	1.13266
0.392327	-0.710998	1.51114
0.284476	-1.76709	-3.50935
0.330021	2.76097	0.843109
0.760988	6.29234	1.05809
0.705471	4.16439	0.98333
0.731775	0.42569	-4.24296
0.568577	2.11036	0.524358
0.38271	-0.562325	-0.15624
0.369753	-0.781702	-0.41097
0.209241	-3.32926	-0.643863
0.916588	4.88158	1.43394
0.643852	3.34428	-0.831021
0.918877	4.07652	1.63927
0.527105	2.04924	0.709464
0.222731	-2.16094	0.73419
0.277382	-1.49004	-0.475187
0.582114	2.49467	-0.0397048
0.517711	1.23625	2.7885
0.404763	-0.550459	2.41334
0.575039	0.209319	1.63298
0.214029	-3.4244	0.0239032
0.760586	5.83309	0.883268
0.820756	3.99475	0.359685
0.668684	4.87265	2.25571
0.626286	2.1453	-0.945251
0.314421	-1.46683	1.65891
0.690909	1.02991	2.76241
0.7829	1.51852	3.11124
0.503048	0.357432	-3.20233
0.284811	-4.06602	1.44765
0.519322	3.45123	1.16576
0.617139	1.56226	-1.29479
0.527007	1.28749	-5.01379
0.564086	-0.201442	-1.07281
0.652441	3.42656	0.422831
0.730497	4.09431	3.32241
0.283913	-3.9556	0.78817
0.670057	2.79389	2.41108
0.532264	-0.327304	-2.74135
0.593181	1.22421	1.07291
0.246506	-2.38146	-2.07186
0.5685	2.92587	-0.283285
0.255734	-1.53212	0.888961
0.37194	-1.60469	2.28532
0.412545	2.87884	2.39263
0.332925	-1.07705	1.45073
0.254248	-2.64327	1.61895
0.361259	-1.12786	0.0869003
0.423751	1.28935	3.10732
0.220214	-2.70631	0.345791
0.44883	0.0624039	1.89634
0.48833	2.72587	-0.804458
0.3169	-0.937042	-3.0749
0.327117	-2.54204	2.56793
0.670061	2.805	-0.821948
0.402919	-1.54442	2.10843
0.675583	0.420661	-4.26411
0.547764	2.54103	0.372484
0.71896	0.889261	-5.0818
0.765253	3.47411	0.558587
0.195988	-2.78222	0.363696
0.235711	-2.37691	0.434978
0.381146	-0.572681	-1.52031
0.228314	-3.25903	-4.33158
0.694988	2.40647	0.903763
0.212414	-3.2307	-0.799054
0.378613	-3.70193	-2.58483
0.520029	1.54017	0.565526
0.564823	2.36547	1.15049
0.5274	1.89837	-0.885308
0.541171	0.0697489	2.97612
0.594143	0.523085	-0.0428854
0.476373	0.588869	-0.749806
0.203553	-4.83737	-0.626272
0.258966	-4.7179	-4.24886
0.213147	-2.74944	-3.72479
0.827962	5.87567	0.72304
0.250222	-3.05632	-3.23141
0.223561	-4.3227	-0.795053
0.596305	-0.062313	-5.35522
0.205581	-2.02472	-0.294677
0.383395	-3.70679	2.69507
0.506732	3.61908	2.06911
0.975535	5.58941	0.673189
0.860881	3.137	1.73553
0.29288	-0.78268	-3.20151
0.635567	2.36441	0.263548
0.466013	1.77088	0.373377
0.817917	4.32901	-0.629281
0.243737	-3.74449	-3.69333
0.221304	-2.53187	-3.85368
0.343316	-3.35096	2.06166
0.889497	2.64956	3.03115
0.634092	1.6725	-1.2042
0.249354	-2.35633	0.842255
0.192657	-2.86213	-4.22137
0.25436	-1.92204	0.0300417
0.578946	2.24539	-0.991607
0.332276	-1.22763	1.30274
0.772195	3.64365	-1.49692
0.218263	-2.01732	-3.90094
0.723292	2.98153	-0.722367
0.350712	-1.77976	-2.35588
0.761344	2.43332	0.286053
0.220566	-2.81665	0.51028
0.626394	1.4077	2.0951
0.449214	-0.0894542	1.95068
0.718658	5.80128	1.6318
0.500254	1.87095	-0.459743
0.571958	2.24446	-1.23567
0.489109	0.0601371	-1.06834
0.311877	-1.3679	-3.25763
0.405632	-0.640707	0.160161
0.517888	1.96176	-1.44133
0.590843	1.67612	-1.369
0.585048	5.52344	1.91532
0.593607	2.13924	-1.31366
0.775476	4.27288	0.91233
0.709161	3.39058	1.41132
0.518476	0.580698	-5.15945
0.503015	0.537555	-3.42688
0.687325	5.67348	1.50214
0.417185	0.679839	-4.96957
0.294412	-1.502	-2.43394
0.222741	-2.04346	-0.491451
0.613552	0.270775	-4.80375
0.681031	5.99408	0.77524
0.965777	5.68357	0.701511
0.595225	0.97452	1.88994
0.541217	1.17066	-4.87269
0.34454	0.200487	-5.16615
0.645862	2.61043	0.451998
0.514374	0.894893	-4.35797
0.316077	-0.626949	-3.1351
0.455128	0.192553	-0.379953
0.547787	0.61974	2.54127
0.0941219	-2.34912	-5.39941
0.516575	0.510403	-3.37079
0.513763	-2.01905	-3.33142
0.410031	-0.696678	1.90184
0.85726	2.18751	3.35368
0.270097	-2.15384	1.01589
0.332822	-1.28121	1.69751
0.752938	4.82468	2.10316
0.511667	0.698237	-0.369562
0.795861	2.60649	0.557455
0.531603	0.570766	-4.03443
0.722273	1.15043	2.77608
0.402626	1.71231	-0.523195
0.537623	1.52138	-4.50316
0.324549	-3.45789	-3.09113
0.278909	-3.34994	1.90951
0.833068	1.31614	3.51546
0.333245	-4.26988	1.64228
0.402912	-0.0997945	0.697186
0.244456	-1.7501	-0.27387
0.328901	-0.775071	1.78812
0.252789	-3.70341	-0.0335032
0.504592	1.62197	-0.58809
0.7202	0.613768	-5.19221
0.560072	0.366774	0.238156
0.626738	2.01439	-0.576235
0.560559	0.425387	1.2226
0.670365	4.98086	2.36192
0.354488	-0.622219	-0.705207
0.243248	-2.98931	-3.11268
0.897596	4.57018	0.897963
0.544079	0.120553	-0.220455
0.214126	-3.49223	0.452709
0.298668	-0.663204	-3.05761
0.383958	-0.742318	-0.784295
0.208513	-2.73905	-0.0642524
0.196827	-2.33484	-3.86222
0.34953	-0.456092	0.0631372
0.621463	2.03517	-1.42996
0.470359	1.03246	-4.85125
0.883259	4.3681	1.0023
0.23642	-2.73425	-4.04421
0.848406	5.54827	1.13987
0.752268	0.536274	3.41643
0.520721	2.10435	1.28283
0.237538	-2.61844	-3.44298
0.296055	-0.608781	-4.68855
0.308517	-1.56822	-0.022827
0.275431	-3.2313	2.12474
0.446291	1.47625	0.133242
0.352694	-1.80698	1.11125
0.309535	-1.75479	-2.12901
0.509101	-2.29365	-4.01507
0.282031	-5.90277	-3.75895
0.221744	-3.70653	-0.939391
0.525869	2.17366	2.60193
0.877079	2.24805	3.43752
0.418197	-3.59467	2.811
0.520142	1.46039	-4.4974
0.739972	1.99411	3.40476
0.772814	4.46628	1.80889
0.32323	-1.84159	1.88738
0.784843	4.56908	0.90267
0.527726	-0.291145	0.858492
0.253101	-3.77415	1.34264
0.311679	-1.57999	1.63229
0.655931	1.07686	2.65409
0.422252	-3.65014	2.82998
0.401589	-0.718042	1.71299
0.707341	4.1716	3.43674
0.609007	2.09313	-2.12669
0.218493	-3.30937	0.267152
0.328995	-0.481153	0.684694
0.242102	-3.40598	1.63212
0.343148	-2.80322	-1.60709
0.425686	1.59687	1.41508
0.601146	2.46116	1.57706
0.759899	2.75026	-1.69931
0.360274	-0.637468	-3.69381
0.703372	0.828501	3.20155
0.243178	-3.51048	-4.52722
0.40414	-4.8021	-4.37913
0.669724	1.17398	-5.24219
0.522359	0.31666	1.60881
0.656395	3.60963	1.29433
0.493186	2.94792	0.994628
0.27277	-3.93441	2.10765
0.517435	0.207013	-3.11328
0.361823	-0.933773	2.0276
0.513963	0.313195	1.19668
0.602102	3.09157	-1.33241
0.352257	-0.835523	-2.8689
0.623558	2.64062	0.315415
0.565142	2.25023	-0.700737
0.763728	3.44398	0.171698
0.497333	-0.466612	1.03536
0.542859	2.69821	-0.230082
0.230379	-3.84479	1.30244
0.323152	-3.70257	-3.46077
0.470935	-0.336295	-4.85094
0.660262	2.57365	-0.517997
0.244403	-3.45487	1.01598
0.262483	-3.01787	-3.13666
0.230551	-1.53102	-5.17891
0.667786	2.43116	0.7698
0.287446	-1.32288	-0.559006
0.526623	2.47847	-0.16154
0.241904	-2.099	-0.394375
0.696166	0.693728	-5.17532
0.486448	1.20433	0.683161
0.293269	-3.78479	-3.28843
0.573833	3.13811	-0.219833
0.613307	2.11803	0.801086
0.619542	3.85409	2.97567
0.522857	1.64325	-1.07894
0.644413	2.66876	-0.966813
0.231644	-4.3282	-3.91171
0.254223	-2.71485	-1.251
0.231459	-3.34012	-0.352251
0.769096	4.04743	-0.766003
0.646372	3.93547	3.41595
0.750432	1.63231	2.97491
0.71168	2.78612	2.26272
0.389909	-0.371213	-0.268289
0.928654	4.271	1.58023
0.283304	-3.83028	1.03487
0.519963	1.13787	-0.0230982
0.931885	4.66617	1.02929
0.378559	-0.0794671	-0.31027
0.70038	1.06217	3.15097
0.212415	-3.68051	-4.11609
0.563698	-0.00509901	2.76325
0.792765	0.743279	3.26444
0.320103	-3.51929	-4.56507
0.810447	2.19165	3.05341
0.6401	1.29423	-4.71095
0.345003	-2.70462	1.8419
0.261858	-2.45909	0.834575
0.444884	0.722647	-4.56054
0.836964	3.37678	1.65905
0.670141	4.12176	-1.0598
0.297876	-3.07073	-2.68774
0.23546	-1.50228	-0.0385968
0.275499	-3.59242	1.96017
0.548576	1.56344	-0.906004
0.266377	-3.48821	-2.60414
0.107145	-2.5171	-4.91952
0.681858	3.6775	2.21434
0.288459	-3.20138	1.53377
0.621356	0.650575	3.81835
0.665761	1.31288	-4.73213
0.192048	-2.96953	-4.47229
0.535128	2.58922	1.8048
0.592193	1.45452	-4.74307
0.657119	3.24031	-0.905811
0.641894	0.482473	2.962
0.2589	-4.03199	0.605108
0.237338	-2.70832	-0.395522
0.576824	3.72659	1.54905
0.401724	-2.18465	-1.96402
0.341419	-1.15234	-3.9253
0.329956	-3.41096	-3.47266
0.559956	4.02402	1.39681
0.631394	1.80114	0.657644
0.555596	1.43953	-4.21323
0.241896	-1.80743	-0.27601
0.373458	-2.14902	-1.91152
0.534113	1.70164	0.338863
0.258576	-1.37803	-0.728033
0.261648	-3.85027	0.161271
0.508247	0.643986	-3.16352
0.272223	-2.98072	0.665341
0.209035	-3.23205	0.232217
0.601336	1.43941	-4.628
0.313916	-3.14826	-4.03795
0.267882	-2.03647	0.120422
0.577171	2.09944	0.132035
0.342367	-0.651505	-0.0112624
0.439659	0.837018	-0.722743
0.368758	-1.00816	1.25627
0.359624	-0.81025	-0.243615
0.618068	1.54829	-4.33202
0.767439	3.11823	2.50146
0.235456	-2.13769	0.386072
0.520839	-0.506465	2.22601
0.197947	-1.11527	-4.65237
0.212342	-2.23307	-3.80568
0.580989	1.99951	-1.85317
0.722745	2.94726	0.689632
0.210976	-2.59729	-3.31155
0.568978	1.43583	2.62156
0.62007	1.291	-0.808001
0.40309	-1.37896	2.12025
0.767498	3.72476	1.89268
0.40629	-0.377236	0.06334
0.262637	-1.53822	-0.601183
0.497894	-0.225457	0.0557642
0.71477	3.41258	1.5985
0.214487	-2.86122	1.42889
0.620732	0.957941	-5.25158
0.246281	-3.11561	0.177373
0.577918	0.478968	-5.2852
0.708083	3.91241	2.23033
0.230029	-3.95723	0.00385915
0.681648	0.799857	-5.22306
0.363542	-0.718912	0.331401
0.606401	0.418612	3.15344
0.263649	-3.58034	-1.71733
0.617928	1.83758	3.08881
0.0520253	-2.15447	-5.55131
0.652443	1.95059	-1.63702
0.280904	-1.53539	0.711487
0.231778	-2.92263	-3.19274
0.361305	-0.51472	2.24884
0.296053	-1.67364	-3.67517
0.792097	3.54042	-1.32531
0.510032	0.37124	2.07263
0.643594	4.54133	-0.913381
0.571491	1.20959	1.43015
0.273043	-2.75421	0.760236
0.839596	4.81959	1.16955
0.465659	1.24316	1.9362
0.322595	-3.86761	2.36681
0.407287	-2.16656	-1.72487
0.41484	-1.12012	1.51903
0.371806	0.587897	-4.54105
0.315967	-1.74967	-2.11896
0.246847	-3.72759	1.82723
0.551052	0.91809	1.99129
0.65391	2.25307	-0.480714
0.406986	-0.129865	-5.1291
0.484551	1.6061	-0.567308
0.332552	-2.02391	-1.90061
0.200381	-2.54304	-3.55412
0.393386	-0.195566	1.56418
0.558338	5.13552	2.36301
0.72386	3.79463	0.867614
0.171079	-2.11366	-5.76034
0.566112	1.17193	-4.06822
0.784858	1.32096	3.12311
0.242285	-2.63231	0.1447
0.695037	2.89194	1.50992
0.802927	4.78219	0.368648
0.811032	3.3089	-1.58282
0.260441	-3.44453	1.87499
0.483823	-0.529587	1.92851
0.365439	-5.77115	-3.94196
0.733984	3.56154	-0.401135
0.303885	-2.52885	-3.72087
0.220342	-2.58783	-3.31216
0.744858	3.92589	0.380453
0.355221	-1.00063	-0.75201
0.410868	-0.328479	-2.99044
0.28646	-3.43677	-4.12964
0.205225	-3.71563	-0.506835
0.689349	3.11056	-1.32805
0.716663	3.94941	2.07888
0.579183	0.972133	0.316336
0.484068	1.74498	1.63908
0.465016	1.20573	1.53902
0.221452	-4.23806	1.09432
0.62564	-0.113365	2.69246
0.470865	-3.64516	2.69502
0.815587	5.14893	1.7833
0.342555	-1.69118	-3.2604
0.305105	-4.18306	1.64694
0.300695	-1.11281	-0.48499
0.462524	-0.603478	2.03948
0.31056	-5.74668	-4.0196
0.610916	2.30227	-1.21402
0.760169	6.17295	0.836538
0.255282	-0.554697	-3.11005
0.226027	-3.91726	0.444386
0.244553	-1.99103	0.719146
0.629537	5.94177	1.59787
0.265657	-1.73444	0.381225
0.257752	-3.93452	-3.36009
0.280875	-1.56657	0.983331
0.687347	1.77966	3.0404
0.240974	-1.68413	-0.464939
0.770856	3.67747	1.54215
0.209186	-2.69562	0.0045176
0.206887	-2.41919	0.228766
0.259636	-3.87367	-3.77704
0.229478	-3.17558	1.58468
0.361721	-1.32548	-2.42885
0.587075	0.438211	3.15736
0.259494	-3.72365	0.839546
0.48265	1.26889	2.58735
0.647501	2.32622	-1.84317
0.887049	4.40975	0.511093
0.196159	-3.37001	-0.165693
0.231782	-4.855	-4.24016
0.592734	0.0551981	2.65644
0.779066	3.56751	-1.52197
0.261506	-3.21046	-2.98914
0.740543	0.85171	3.32241
0.28451	-0.983518	-4.71851
0.495939	-0.00624814	0.890665
0.272157	-3.78536	1.38724
0.344055	-1.84177	1.34265
0.26607	-2.99476	-1.16006
0.763678	3.17967	2.66557
0.203998	-2.67887	0.163286
0.434487	0.018334	1.07241
0.219963	-2.41027	-3.99951
0.285408	-5.42585	-4.47097
0.833155	4.3534	1.35476
0.363754	-1.48978	0.292797
0.616605	1.30394	-0.652639
0.240854	-4.18763	0.801375
0.667098	2.73506	-1.13577
0.298602	-4.5035	2.06635
0.308169	-0.386049	-0.182216
0.409567	-0.455978	1.50619
0.792814	2.27219	2.92555
0.662296	0.975033	-1.66243
0.746644	5.28091	0.404921
0.219352	-2.58604	-3.6287
0.734853	2.89833	0.578342
0.837803	4.56681	0.438569
0.26355	-4.94477	-4.18812
0.282224	-4.10446	0.802708
0.222169	-2.71618	-0.0736688
0.801065	3.38826	0.756453
0.883421	1.18089	3.70097
0.928659	4.5412	1.52337
0.696627	2.79981	0.141997
0.508142	2.66947	1.1209
0.336292	-3.69579	2.75948
0.296436	-4.16682	-2.93506
0.221825	-2.80756	0.782711
0.441979	-0.208588	-4.99954
0.435362	0.806343	0.687588
0.19423	-2.48972	-4.01092
0.668212	0.345368	-4.60437
0.435258	0.7342	2.50135
0.456299	-2.52069	-3.73188
0.458746	-0.529116	1.88979
0.296466	-5.61738	-4.13021
0.51222	2.21252	-0.605065
0.347969	-4.21142	-2.75069
0.793635	5.25528	2.03623
0.267959	-3.78243	-4.00234
0.22417	-0.781782	-4.49481
0.486855	0.329243	-0.900666
0.565016	0.729956	3.35354
0.270231	-1.71813	-0.4459
0.522158	1.03781	2.79335
0.238077	-2.52283	-3.6424
0.573378	-1.2324	2.68447
0.272666	-2.62149	-0.377174
0.766866	0.626106	3.5816
0.55214	2.31403	-0.419384
0.476444	-0.116725	-3.38307
0.605436	1.93918	-0.459718
0.405478	-0.664412	-0.332025
0.423454	0.598843	1.51318
0.477978	0.733633	-4.49105
0.260675	-3.63448	-3.0829
0.670559	2.62917	-0.388436
0.286666	-0.00594009	-5.44744
0.307361	-3.09204	-2.21546
0.319888	-1.29353	1.67464
0.637866	2.23086	0.156136
0.348464	-4.03411	2.49764
0.337039	0.335803	-5.26418
0.387861	-1.60984	-2.35024
0.742768	1.13433	-5.25048
0.512893	1.67607	1.53584
0.867827	3.98963	2.17232
0.262927	-2.16265	0.776182
0.67737	1.07211	-4.6785
0.741062	0.871338	-5.0834
0.643318	3.34449	-0.748288
0.674044	2.59949	-1.47391
0.528726	0.207619	-1.32668
0.340521	-0.987218	-3.06869
0.331742	-2.73549	1.04106
0.614874	1.12717	-5.26616
0.82238	6.2494	1.71382
0.278567	-1.77808	0.825503
0.237543	-3.28252	-4.08999
0.277928	-3.37798	0.91249
0.728949	0.714929	-5.1077
0.452761	0.440947	-0.493
0.240841	-3.54065	-3.7721
0.23287	-5.59291	-4.05061
0.436323	-0.0299726	0.272633
0.320935	-1.59649	1.6622
0.516687	1.83956	1.13627
0.574494	3.00369	-1.15962
0.807113	4.57218	-0.327357
0.825515	5.94492	1.0937
0.514029	-0.0725625	2.61657
0.653076	1.27432	2.31185
0.474043	-2.09623	2.10004
0.270303	-4.32167	1.74723
0.451472	0.0604972	0.293997
0.542661	0.112618	-0.156768
0.673885	3.13117	0.964052
0.262698	-2.5807	-3.95274
0.272558	-1.69871	-1.86378
0.51175	1.47903	-1.81824
0.26178	-3.60315	2.2832
0.266024	-4.12525	1.07217
0.673242	2.92776	-1.38627
0.379673	-1.01172	1.29127
0.84831	4.2779	-0.92497
0.634857	0.151006	2.67644
0.268518	-2.76894	-3.23487
0.208451	-3.19153	-0.305576
0.235556	-1.59395	-0.334823
0.795626	4.59658	1.38139
0.590717	1.55697	-1.66185
0.576037	1.9297	2.32947
0.320048	-2.89851	1.95505
0.633699	3.91526	2.14942
0.395996	-4.17984	-3.09338
0.328872	-1.10794	2.12328
0.483643	0.0074039	-1.39223
0.332403	-1.23363	-2.90437
0.840349	4.02044	1.14144
0.691954	3.17139	-0.70875
0.676226	0.262949	3.07451
0.597185	2.19953	-0.784929
0.356559	-2.15823	2.93754
0.683582	4.02065	1.7578
0.914308	3.0711	1.11014
0.888958	6.09173	0.960642
0.295407	-2.49843	-2.08115
0.423712	1.57283	1.00076
0.46464	0.82917	-5.07102
0.666824	6.06124	1.57937
0.615942	1.97792	1.85569
0.528599	0.888686	-0.84825
0.560597	2.27492	1.3883
0.212524	-4.58555	-0.0277932
0.763399	2.7381	-1.88183
0.317032	-1.22387	0.735037
0.368476	-0.712409	-2.7555
0.56216	0.155441	2.84508
0.364372	-2.32414	-3.13319
0.62113	2.42989	0.625442
0.227261	-3.32667	0.664739
0.770883	2.94797	-1.61148
0.218813	-3.68003	0.486185
0.411294	0.0898647	-5.09635
0.383625	-1.80234	-2.66239
0.565227	2.60657	-1.20481
0.74704	2.28676	0.246163
0.782114	2.99733	2.85225
0.589931	3.42038	1.35676
0.623054	4.91449	0.765536
0.515322	0.36331	1.84286
0.464991	-0.448181	-0.16171
0.250608	-2.4783	2.00841
0.700366	2.9559	-0.403247
0.448851	-0.727931	2.27576
0.22876	-2.40972	0.379035
0.22134	-1.80037	-0.425643
0.533677	0.756452	-0.589188
0.292991	-2.71726	-1.65731
0.256462	-3.93675	1.05894
0.280657	-6.19661	-3.49502
0.278122	-3.19144	-1.94924
0.806683	1.20886	3.4846
0.804689	3.37322	-1.50027
0.211509	-4.90651	-3.69265
0.244386	-2.77058	-3.96933
0.515332	1.37507	-0.615683
0.856177	3.42455	1.4284
0.562188	1.24634	1.44376
0.56877	-3.54738	3.34352
0.412481	0.0245775	1.37697
0.688883	3.10044	2.07616
0.762356	2.83217	3.05264
0.284922	-1.47197	-0.534374
0.494869	0.611419	0.73378
0.214119	-2.52411	-3.64729
0.648003	0.36523	3.35692
0.568014	1.96309	0.226394
0.2555	-3.74447	-0.866218
0.230187	-2.69374	-4.05398
0.230708	-3.56912	0.579952
0.225257	-2.76511	1.29842
0.214613	-3.58144	0.0360517
0.192887	-3.2624	-4.45388
0.585845	2.69802	-0.254073
0.916489	4.83192	1.66975
0.220267	-4.90239	-4.35528
0.594097	2.13372	-0.811234
0.839281	5.32909	1.7386
0.347453	-0.761603	-0.749462
0.26188	-1.94954	0.450055
0.323044	-4.23827	1.48469
0.308927	-1.5355	-2.75729
0.414494	-1.09145	0.071752
0.344704	-3.68421	2.77699
0.5728	0.335541	2.9342
0.438649	-1.53857	2.77362
0.397087	-4.15234	-3.06855
0.331967	-1.12294	0.659373
0.288764	-1.68714	-2.90695
0.311054	-2.66028	2.16073
0.784584	4.04141	-0.897624
0.418226	-0.542884	-0.417577
0.258733	-3.46538	1.7818
0.264455	-3.59695	1.84265
0.214198	-3.20934	-4.32331
0.237215	-2.54094	-1.76076
0.27662	-4.3667	1.44368
0.676539	3.26611	2.10089
0.476611	-0.5826	2.25643
0.538856	1.38103	-0.78657
0.226485	-3.84921	0.830046
0.227371	-2.8816	-0.562284
0.299039	-4.01231	-1.90751
0.454452	0.184161	1.20876
0.743722	3.55897	0.737823
0.737372	1.76878	3.06203
0.903836	4.55831	1.67083
0.296252	-3.80864	0.947806
0.233905	-2.72759	1.06293
0.713601	2.77454	-1.44186
0.871437	5.07921	1.30991
0.500788	1.39159	-0.800284
0.563665	1.88415	-0.380609
0.22937	-3.19189	0.288064
0.630152	3.48023	0.415895
0.301718	-1.00073	-2.92406
0.3128	-3.59163	2.25774
0.332431	-0.175471	-3.53247
0.727018	3.53568	2.46536
0.3338	-3.9555	1.93874
0.254469	-4.14982	-1.04159
0.21084	-4.36149	0.876049
0.755846	3.84952	-0.612508
0.763073	4.04169	1.47
0.570478	0.839741	0.195988
0.526977	0.907654	-0.26207
0.540066	2.27661	-0.941943
0.556811	1.80974	-0.514449
0.626919	1.70145	-0.215132
0.441064	-3.75238	3.13971
0.499242	0.814597	1.96731
0.873425	4.55173	1.8863
0.351579	-4.12497	-2.65139
0.427819	-0.489156	-0.225416
0.254335	-3.82292	0.72494
0.316659	-0.816337	1.11282
0.633821	4.05483	0.236688
0.785967	3.09247	0.501229
0.598661	2.49047	-0.16216
0.302159	-4.51353	1.59073
0.262371	-3.42692	1.19639
0.340384	-5.22091	-4.16487
0.787796	5.81017	1.04216
0.267849	-3.9992	2.17543
0.227633	-4.02399	0.301014
0.274877	-2.67944	-0.836508
0.844426	3.64867	-1.43657
0.701895	1.54476	2.24672
0.622115	5.52718	1.59027
0.648946	2.16979	-0.520799
0.329493	-3.85853	-3.91133
0.258306	-2.99087	1.28901
0.621955	4.45148	1.93239
0.517538	1.07273	-0.304632
0.668067	2.10475	-1.88069
0.946976	3.881	1.60652
0.323465	-1.74206	1.5499
0.260697	-2.37231	0.968948
0.429888	2.2735	-0.167537
0.607181	1.3178	1.83247
0.542043	-0.143094	2.73077
0.231658	-3.24686	-4.17915
0.614819	1.13411	2.47685
0.250261	-3.4115	0.0527633
0.388262	0.304363	-0.343016
0.373588	-0.444562	0.459652
0.320521	-2.06885	1.61385
0.600372	2.84045	1.89669
0.278118	-1.44525	0.270432
0.299574	-0.638376	-3.13866
0.699436	1.53641	-1.70319
0.404851	-0.652255	-0.419864
0.214505	-2.16716	-3.96126
0.246779	-3.84159	0.924328
0.569076	1.43377	2.79375
0.538878	-0.213025	2.40781
0.959985	3.25329	1.53154
0.657581	3.07329	0.126612
0.248682	-3.31909	1.3831
0.312637	-3.0421	2.59277
0.538243	1.69352	0.00293564
0.595223	0.869071	-0.731729
0.487028	-0.202722	-0.936949
0.222801	-2.64537	0.248726
0.455895	1.44803	1.2905
0.488703	1.45504	-0.561587
0.51098	1.10784	-5.17491
0.629319	2.10761	-1.93186
0.858686	4.39976	0.362881
0.353317	-4.02748	-3.20602
0.242453	-3.60477	-3.35063
0.39533	-1.73973	1.22658
0.33516	-1.36339	-2.32163
0.226971	-2.5511	-3.60796
0.255013	-3.53662	-1.82797
0.576672	-2.97651	3.05545
0.787603	0.767755	3.35456
0.689043	5.84666	1.81847
0.531524	2.00766	-1.80633
0.54209	1.27352	1.47934
0.23533	-2.75492	-1.4637
0.874317	5.98787	0.863789
0.907248	4.12993	1.14671
0.616752	2.28633	2.4498
0.235009	-4.05854	0.173409
0.261915	-5.87197	-4.2121
0.602567	2.2722	-1.35867
0.724248	0.576038	3.10706
0.820356	1.83578	3.08744
0.34791	-2.13576	0.930583
0.535147	0.270202	2.26467
0.220502	-3.78366	0.770427
0.219081	-2.29112	0.426857
0.370456	-4.33602	2.28905
0.473899	-0.216903	-1.1835
0.58333	-0.0757483	-1.2889
0.25686	-2.25654	-3.0637
0.210336	-3.31082	-0.665572
0.587272	1.44343	-0.937078
0.654122	0.179782	2.92226
0.819818	3.34813	1.73613
0.587909	2.46178	2.52569
0.544036	3.66195	0.0965721
0.660825	3.62051	0.317919
0.770066	3.60666	-0.422295
0.315693	-3.2381	1.33344
0.882913	4.06955	0.978893
0.763582	2.20788	0.300048
0.363565	-4.11836	2.62277
0.836291	4.37725	1.44634
0.598259	1.42477	0.479962
0.894361	4.50809	1.10958
0.514085	0.900268	0.090224
0.239554	-3.21544	-0.914449
0.2924	-2.06851	-1.98856
0.262926	-2.27358	1.60087
0.0109265	-2.18066	-5.53134
0.674837	4.79473	2.48251
0.677763	2.61158	-0.249786
0.349625	-0.528905	-0.479396
0.733593	4.91522	1.37446
0.581569	4.72791	2.60895
0.365959	-3.53722	2.21508
0.863488	3.81928	0.834367
0.719432	2.09562	2.23797
0.481777	-1.04765	2.72807
0.242394	-2.35014	0.94883
0.288072	-1.30486	-2.56913
0.236745	-3.24224	-0.113941
0.367547	-1.48576	1.54765
0.673118	1.46134	1.83186
0.612267	1.04856	-5.13325
0.597851	2.12836	-1.70999
0.626627	3.58665	-0.739274
0.446035	1.18949	3.04408
0.830204	5.69143	0.671476
0.950685	5.59144	0.503875
0.323	-0.925299	-2.99364
0.260755	-3.88933	-1.72542
0.86318	4.1926	-1.07834
0.597512	2.358	-0.0957857
0.300448	-0.908948	0.407728
0.549715	1.53516	1.17897
0.723719	3.26376	0.435274
0.230572	-3.62498	0.506171
0.417651	-0.85102	1.87386
0.587387	2.04637	-0.156611
0.213154	-4.81572	-4.14784
0.485678	0.0251546	-0.0232916
0.220616	-4.91045	-3.98054
0.275744	-5.90529	-4.03355
0.611927	3.73299	-0.864837
0.270199	-2.60441	-4.20704
0.796714	2.82425	1.28828
0.241075	-1.92235	-4.4755
0.273675	-1.71419	0.736665
0.589413	5.50921	0.959181
0.190979	-2.62527	-3.56151
0.745298	2.45361	0.730838
0.342222	-0.934998	-0.927621
0.354207	-0.716121	1.36883
0.589322	2.97658	1.59968
0.402469	-4.08007	-2.63672
0.754639	4.02781	-0.300788
0.720679	3.8609	-0.0381031
0.249772	-2.13418	0.724024
0.203425	-3.01904	-0.073416
0.251286	-3.62055	-0.633197
0.822882	5.90712	1.58484
0.356626	-2.07383	-1.876
0.640906	3.66948	2.21814
0.553802	0.627191	-5.25733
0.660708	5.50056	1.35558
0.186634	-2.4817	-3.89696
0.766241	5.79336	1.25704
0.626638	1.485	-1.42991
0.228252	-5.16379	-4.19966
0.674468	0.554839	3.49492
0.573252	0.271702	2.47089
0.826568	3.61642	1.25323
0.772915	3.37461	2.80964
0.35241	-1.44467	-3.05918
0.513955	4.37122	0.19521
0.904171	1.31994	3.44327
0.245448	-4.10533	0.876835
0.599788	3.07901	-0.484044
0.473937	0.35659	2.43125
0.315812	-4.3283	1.7319
0.274934	-3.17828	-4.23338
0.700656	2.63857	1.53678
0.592005	1.61763	1.42647
0.233936	-5.30333	-3.58736
0.272941	-1.32559	-2.87293
0.580703	2.6073	-0.902246
0.753473	4.34117	1.28357
0.251937	-2.99211	0.322685
0.581396	0.867133	-0.390993
0.215985	-3.1968	0.733857
0.502196	1.93676	0.516076
0.260116	-1.90415	-3.5483
0.543248	4.95928	2.14696
0.225372	-4.0535	-0.129531
0.666834	3.13395	0.541181
0.400838	-2.48521	2.77474
0.490468	0.19972	-0.856176
0.379417	0.818392	-0.530325
0.269142	-3.37281	1.90978
0.237819	-5.8477	-3.63966
0.634046	2.91048	0.618129
0.573017	1.66747	0.548311
0.2907	-3.7644	-1.78478
0.466086	0.36735	-0.43691
0.268693	-3.48347	0.205881
0.269028	-4.04833	1.41376
0.312475	-5.97855	-4.18313
0.244635	-3.94355	0.0310782
0.500078	1.96536	1.64351
0.228856	-3.28101	-3.16631
0.729797	4.25641	2.65723
0.25514	-1.86962	-0.557869
0.536743	-0.643987	-0.803834
0.482624	-2.18713	2.39514
0.752549	3.33839	-0.0565725
0.648561	1.64049	3.03314
0.778592	2.67423	1.06652
0.251993	-2.62415	1.49711
0.187795	-3.28685	-4.5694
0.272928	-2.57803	1.65381
0.348043	-3.89479	2.59133
0.231965	-3.48041	-3.79909
0.367608	-2.26242	-1.62353
0.548632	1.18876	-1.0532
0.38888	-0.904641	-0.712977
0.422997	0.893658	-4.26376
0.748914	3.43112	-0.935327
0.622394	1.99201	1.66096
0.221184	-4.08619	-1.00067
0.76051	3.21727	2.40263
0.674539	2.50593	-0.553316
0.230539	-3.82418	0.355205
0.600802	2.05229	-0.1638
0.790245	5.68367	1.79096
0.253034	-3.74579	1.39209
0.798286	3.67188	0.90139
0.730432	2.43153	2.57593
0.481352	2.67763	1.5116
0.462135	-0.148917	-3.95023
0.513935	1.83587	0.373668
0.308258	-3.60506	-1.47219
0.594545	1.44072	-0.620971
0.710796	0.976103	-5.20377
0.630359	0.655853	1.94395
0.422383	1.23117	0.672442
0.842069	1.40469	3.25748
0.759171	4.16348	0.0785665
0.481862	-3.45257	2.86391
0.641345	1.70425	-0.186505
0.64758	2.18334	-4.15175
0.191845	-2.25229	-0.0562545
0.626529	1.87456	-1.29701
0.418586	-3.26961	3.12798
0.542068	0.795492	-0.103828
0.476262	1.29183	0.476311
0.775189	2.68809	0.156203
0.752033	4.44884	2.0878
0.292433	-3.82866	-4.03705
0.603762	1.02983	-0.443913
0.794141	3.45696	-1.29911
0.652097	2.45783	-1.36863
0.544052	0.775725	-0.541892
0.285652	-1.73655	1.24222
0.636967	5.54436	0.599132
0.607957	1.2074	-0.742685
0.794486	3.35235	-0.401562
0.484998	-2.84197	3.12853
0.301087	-4.0922	2.14116
0.694355	2.44192	-0.0554047
0.486578	2.5186	1.96919
0.221763	-3.49576	0.404887
0.582801	0.740873	-1.34574
0.688096	2.75514	1.97474
0.681501	3.16221	1.49264
0.214691	-3.37597	-3.21204
0.447047	0.103951	0.161257
0.23728	-4.10792	0.175246
0.588	0.258028	2.57153
0.889616	2.51825	3.2794
0.242393	-3.77281	0.451179
0.634457	2.28026	-0.721538
0.302109	-3.7482	-1.59147
0.39425	0.536591	-3.15643
0.846936	6.25156	1.26137
0.744156	2.2204	0.395669
0.598946	-0.4229	2.80918
0.566302	2.79138	-0.00106991
0.887787	4.77226	2.09145
0.318369	-2.2732	1.22577
0.864705	5.83846	1.21493
0.596563	0.311962	2.9472
0.736032	3.36307	-0.217515
0.345936	-1.3288	-1.81762
0.220762	-3.4673	-0.0268791
0.802504	5.9611	0.826672
0.463518	0.594038	0.886134
0.608965	1.87446	-1.19566
0.267109	-2.9284	-1.08682
0.380535	-4.04185	-2.24518
0.808055	4.87006	1.64952
0.370886	-0.386148	-0.772107
0.344585	-1.09816	-3.13038
0.268792	-4.02695	1.6761
0.338005	-4.90953	-3.966
0.285445	-3.91283	2.2261
0.785838	0.488936	-5.19569
0.409744	0.446955	-2.99095
0.746342	0.399103	-4.94695
0.234442	-3.36658	0.250359
0.218173	-3.05828	-4.48492
0.35991	-2.27665	2.27021
0.497493	1.76825	0.665924
0.839191	3.38244	1.15367
0.308136	-1.25439	-0.315541
0.269186	-1.28527	-0.517043
0.517237	0.283749	-1.45956
0.431758	3.09361	1.95294
0.79281	4.51224	1.56164
0.503818	1.46435	1.80591
0.247353	-3.24765	1.66601
0.580563	1.70204	-1.09521
0.309523	-2.78133	2.1084
0.313592	-1.1239	1.41043
0.168147	-2.48452	-3.89016
0.247185	-2.78861	-3.13479
0.500689	0.848285	0.434388
0.745367	3.19576	-1.69636
0.550176	-1.92057	2.97708
0.702351	0.830136	3.10193
0.563974	2.63035	2.07891
0.0478431	-2.19516	-5.68007
0.241623	-2.82731	0.603614
0.651525	2.18138	-1.8166
0.653956	2.34199	-0.394977
0.251926	-5.91849	-4.2706
0.500172	2.02341	-0.207209
0.574777	1.43237	0.954205
0.746286	4.5825	1.89553
0.783551	3.61739	0.304331
0.647142	4.35513	0.769979
0.930054	5.46773	1.99798
0.547088	2.71198	1.63539
0.769008	2.72941	2.77351
0.823982	3.80233	0.408559
0.565901	2.12619	-1.56893
0.617985	1.40771	0.13843
0.274629	-0.795177	-3.65823
0.281284	-1.27558	-0.462351
0.314943	-1.44835	0.622924
0.354012	-0.791393	1.17691
0.256067	-2.02728	1.20915
0.25087	-4.07649	0.49431
0.255508	-1.66625	-0.0558718
0.934556	4.61388	0.937964
0.518754	3.69461	2.5884
0.65212	2.62345	1.91019
0.544272	0.985907	2.22249
0.675085	1.99678	2.10564
0.524553	0.856592	2.78939
0.36362	-4.20549	-2.49294
0.613132	1.84017	0.368547
0.924684	5.20492	-0.215131
0.481517	2.22356	1.19176
0.645644	2.19746	-0.542643
0.636066	2.644	1.53353
0.350442	-3.51092	2.24933
0.40628	-0.901692	2.2016
0.694926	4.10485	1.92131
0.508413	1.69458	0.122353
0.424965	-1.23216	1.49789
0.265584	-2.99906	2.43972
0.860486	4.14564	2.1044
0.699317	3.06663	-1.63002
0.575398	1.23311	-0.46228
0.874267	5.06699	1.03421
0.485305	2.8937	0.575704
0.288919	-1.05767	-2.98264
0.292353	-3.79381	1.10048
0.754794	1.02006	3.26731
0.281942	-4.15989	1.08017
0.55587	1.65477	2.02196
0.497072	0.184885	2.21843
0.255246	-3.23951	1.79323
0.717476	6.0214	0.789497
0.64812	4.38027	-0.589277
0.670531	3.94304	2.05108
0.923699	3.10982	1.31677
0.226229	-1.63043	0.0437869
0.285387	-2.05579	1.12059
0.507283	0.722786	-0.305451
0.632217	-0.48487	3.34609
0.254757	-5.97814	-3.67954
0.429237	-0.989239	1.36195
0.209451	-2.33892	-4.04537
0.23248	-1.74453	-0.243804
0.745496	4.26648	0.995249
0.282378	-2.06183	2.02963
0.756764	5.84747	0.582373
0.845854	6.05535	1.31199
0.240511	-2.2258	0.917541
0.684681	3.49745	-0.190817
0.266093	-2.70594	-0.141678
0.282086	-3.68872	1.41356
0.696059	2.99432	-1.75952
0.72211	5.08944	2.00594
0.290967	-2.01494	1.40903
0.496129	0.915072	-0.462813
0.79711	4.87133	-0.248888
0.697757	2.27912	0.111588
0.275377	-1.54125	0.110975
0.457265	-2.81507	2.79441
0.781713	3.42692	-1.77455
0.328573	-1.46723	-2.47292
0.331324	-1.43207	1.3524
0.630518	0.984955	-5.0716
0.736986	2.27242	2.51926
0.594727	1.98523	-2.0767
0.662826	3.50665	-1.37021
0.306058	-3.31603	2.4767
0.869449	4.05604	1.44509
0.806878	5.48346	1.71129
0.298119	-1.33512	1.27261
0.239241	-3.9478	-0.551633
0.823816	5.3237	0.106549
0.526499	-3.27709	3.2473
0.244334	-2.43123	-3.55267
0.220138	-3.13242	-0.6863
0.722521	3.60185	-1.00917
0.226732	-5.21063	-4.12965
0.370559	-5.76937	-4.44608
0.310603	-4.15942	0.789568
0.641735	0.846008	-1.51413
0.238636	-4.27669	1.15048
0.552695	4.20366	2.63943
0.279364	-3.24286	-2.95905
0.231122	-3.82664	0.395514
0.834513	3.85242	1.8153
0.180071	-2.61142	-4.01369
0.26829	-2.19302	-1.07926
0.334472	-1.1338	-0.106951
0.366986	-0.637904	0.0232162
0.280929	-3.55052	2.02597
0.656864	2.33536	-0.266084
0.334894	-2.33074	1.93068
0.300286	-3.60117	-1.91722
0.912391	5.75314	1.56917
0.230913	-3.62319	-0.0196909
0.306192	-3.23855	-2.88477
0.24184	-3.29525	0.272735
0.744997	4.18101	-1.02399
0.262983	-4.21351	1.30188
0.210544	-3.62561	-4.11462
0.431679	0.723069	-0.479065
0.403338	-2.36841	2.73149
0.759897	3.75565	1.24116
0.937918	3.25448	1.19423
0.353862	-0.919993	0.725666
0.224595	-2.92815	-4.44659
0.224998	-2.45459	0.220652
0.289734	-3.28651	1.71705
0.708103	3.44485	-0.648383
0.64344	4.52662	1.73436
0.32983	-1.55158	1.24527
0.430939	-0.117828	0.916247
0.8514	3.58297	-1.60035
0.652874	1.98255	-1.62594
0.269754	-4.27407	1.66865
0.257718	-5.75187	-4.58447
0.629127	3.7481	-1.60745
0.642393	0.610396	-1.57336
0.464819	0.886185	-0.19406
0.65148	2.03389	1.98922
0.814577	2.52639	1.40112
0.259347	-6.17485	-4.06689
0.676195	5.34244	2.3756
0.392956	-1.63729	-2.42407
0.235476	-6.093	-3.50647
0.371311	-1.29949	-2.97467
0.811074	4.82505	0.904359
0.345581	-2.50556	-3.84062
0.775295	2.2261	2.50185
0.325707	-1.04116	-0.921184
0.30402	-3.64435	-3.61968
0.303666	-4.52079	1.87073
0.218583	-3.81501	-0.283532
0.201452	-4.05768	-0.322795
0.567098	1.81056	0.997855
0.222879	-3.37626	0.555845
0.236002	-2.4374	-0.562266
0.718192	2.03106	2.25376
0.77471	4.59477	2.0937
0.60383	1.98546	-0.901359
0.587376	3.98353	2.73104
0.348066	-2.79421	2.05408
0.24463	-4.09147	-1.19218
0.645486	2.00701	2.58764
0.514538	2.32076	-1.16262
0.812433	3.95424	-0.557079
0.42458	-3.09549	3.09671
0.61947	1.46036	-0.0590708
0.588239	2.05822	0.0686768
0.451516	1.60568	1.12512
0.808735	4.46984	0.746728
0.787859	3.76342	0.885155
0.756344	4.29933	0.514115
0.221238	-3.85032	-0.390743
0.307945	-3.88378	1.45591
0.317789	-6.15918	-3.30472
0.676724	5.11187	1.74173
0.248523	-2.00714	-3.27027
0.541663	2.10467	-1.66119
0.226031	-3.33089	0.267115
0.878571	6.11948	1.10574
0.200369	-4.95853	-3.61667
0.291877	-3.9455	0.0958407
0.74841	2.31448	2.74126
0.583358	1.33385	1.58211
0.297105	-1.59568	0.875129
0.566134	1.51224	-0.775277
0.749527	3.69985	1.26361
0.382799	0.299529	-0.353384
0.46763	1.8537	1.7814
0.680554	3.20024	-0.514647
0.599958	1.72527	0.0210693
[truncated: 12,356 more rows]

## Sheet: Fig1d
Figure 1d
Latent_time	Condition
0.452595	Non-steatotic liver
0.497147	Non-steatotic liver
0.598511	Non-steatotic liver
0.546712	Non-steatotic liver
0.357355	Non-steatotic liver
0.177737	Non-steatotic liver
0.297729	Non-steatotic liver
0.220483	Non-steatotic liver
0.281882	Non-steatotic liver
0.595089	Non-steatotic liver
0.455877	Non-steatotic liver
0.650137	Non-steatotic liver
0.541075	Non-steatotic liver
0.44448	Non-steatotic liver
0.735659	Non-steatotic liver
0.203826	Non-steatotic liver
0.335134	Non-steatotic liver
0.359635	Non-steatotic liver
0.374706	Non-steatotic liver
0.580512	Non-steatotic liver
0.474442	Non-steatotic liver
0.807991	Non-steatotic liver
0.60064	Non-steatotic liver
0.338362	Non-steatotic liver
0.261173	Non-steatotic liver
0.488416	Non-steatotic liver
0.699816	Non-steatotic liver
0.706673	Non-steatotic liver
0.227852	Non-steatotic liver
0.546656	Non-steatotic liver
0.760559	Non-steatotic liver
0.266393	Non-steatotic liver
0.646983	Non-steatotic liver
0.398476	Non-steatotic liver
0.436662	Non-steatotic liver
0.267887	Non-steatotic liver
0.166796	Non-steatotic liver
0.184223	Non-steatotic liver
0.788308	Non-steatotic liver
0.429304	Non-steatotic liver
0.207593	Non-steatotic liver
0.521304	Non-steatotic liver
0.364219	Non-steatotic liver
0.425676	Non-steatotic liver
0.269774	Non-steatotic liver
0.206515	Non-steatotic liver
0.752068	Non-steatotic liver
0.414381	Non-steatotic liver
0.187557	Non-steatotic liver
0.317717	Non-steatotic liver
0.539285	Non-steatotic liver
0.596616	Non-steatotic liver
0.830849	Non-steatotic liver
0.609608	Non-steatotic liver
0.233808	Non-steatotic liver
0.396151	Non-steatotic liver
0.479037	Non-steatotic liver
0.609556	Non-steatotic liver
0.533629	Non-steatotic liver
0.39806	Non-steatotic liver
0.236908	Non-steatotic liver
0.252304	Non-steatotic liver
0.751402	Non-steatotic liver
0.275345	Non-steatotic liver
0.466707	Non-steatotic liver
0.219197	Non-steatotic liver
0.17525	Non-steatotic liver
0.478996	Non-steatotic liver
0.428522	Non-steatotic liver
0.218257	Non-steatotic liver
0.211645	Non-steatotic liver
0.270366	Non-steatotic liver
0.58519	Non-steatotic liver
0.457807	Non-steatotic liver
0.22552	Non-steatotic liver
0.405857	Non-steatotic liver
0.245627	Non-steatotic liver
0.174462	Non-steatotic liver
0.462238	Non-steatotic liver
0.66593	Non-steatotic liver
0.171331	Non-steatotic liver
0.23095	Non-steatotic liver
0.261019	Non-steatotic liver
0.458885	Non-steatotic liver
0.574482	Non-steatotic liver
0.423938	Non-steatotic liver
0.515783	Non-steatotic liver
0.207677	Non-steatotic liver
0.700092	Non-steatotic liver
0.149147	Non-steatotic liver
0.38589	Non-steatotic liver
0.527822	Non-steatotic liver
0.596485	Non-steatotic liver
0.302601	Non-steatotic liver
0.68532	Non-steatotic liver
0.192911	Non-steatotic liver
0.398599	Non-steatotic liver
0.635316	Non-steatotic liver
0.762329	Non-steatotic liver
0.174233	Non-steatotic liver
0.329086	Non-steatotic liver
0.496047	Non-steatotic liver
0.18588	Non-steatotic liver
0.483708	Non-steatotic liver
0.276356	Non-steatotic liver
0.602302	Non-steatotic liver
0.543092	Non-steatotic liver
0.181835	Non-steatotic liver
0.379392	Non-steatotic liver
0.291259	Non-steatotic liver
0.437308	Non-steatotic liver
0.394549	Non-steatotic liver
0.600599	Non-steatotic liver
0.44176	Non-steatotic liver
0.665734	Non-steatotic liver
0.68869	Non-steatotic liver
0.20496	Non-steatotic liver
0.779793	Non-steatotic liver
0.217529	Non-steatotic liver
0.592888	Non-steatotic liver
0.268097	Non-steatotic liver
0.230663	Non-steatotic liver
0.477322	Non-steatotic liver
0.347364	Non-steatotic liver
0.170852	Non-steatotic liver
0.525658	Non-steatotic liver
0.212541	Non-steatotic liver
0.434946	Non-steatotic liver
0.212645	Non-steatotic liver
0.858345	Non-steatotic liver
0.0163258	Non-steatotic liver
0.231143	Non-steatotic liver
0.643352	Non-steatotic liver
0.657622	Non-steatotic liver
0.755481	Non-steatotic liver
0.403604	Non-steatotic liver
0.542065	Non-steatotic liver
0.514384	Non-steatotic liver
0.24732	Non-steatotic liver
0.595891	Non-steatotic liver
0.210035	Non-steatotic liver
0.182831	Non-steatotic liver
0.47291	Non-steatotic liver
0.267331	Non-steatotic liver
0.158726	Non-steatotic liver
0.568609	Non-steatotic liver
0.475319	Non-steatotic liver
0.530209	Non-steatotic liver
0.537454	Non-steatotic liver
0.500357	Non-steatotic liver
0.487458	Non-steatotic liver
0.424153	Non-steatotic liver
0.340871	Non-steatotic liver
0.231211	Non-steatotic liver
0.525762	Non-steatotic liver
0.713428	Non-steatotic liver
0.55821	Non-steatotic liver
0.24059	Non-steatotic liver
0.506939	Non-steatotic liver
0.204484	Non-steatotic liver
0.902419	Non-steatotic liver
0.416032	Non-steatotic liver
0.558336	Non-steatotic liver
0.221196	Non-steatotic liver
0.187484	Non-steatotic liver
0.343894	Non-steatotic liver
0.219379	Non-steatotic liver
0.33916	Non-steatotic liver
0.300706	Non-steatotic liver
0.427631	Non-steatotic liver
0.246203	Non-steatotic liver
0.536782	Non-steatotic liver
0.371493	Non-steatotic liver
0.581258	Non-steatotic liver
0.34434	Non-steatotic liver
0.536022	Non-steatotic liver
0.445033	Non-steatotic liver
0.696334	Non-steatotic liver
0.236058	Non-steatotic liver
0.387724	Non-steatotic liver
0.764464	Non-steatotic liver
0.204745	Non-steatotic liver
0.771496	Non-steatotic liver
0.722753	Non-steatotic liver
0.369693	Non-steatotic liver
0.369525	Non-steatotic liver
0.582233	Non-steatotic liver
0.565403	Non-steatotic liver
0.462405	Non-steatotic liver
0.284171	Non-steatotic liver
0.559601	Non-steatotic liver
0.763057	Non-steatotic liver
0.253523	Non-steatotic liver
0.351592	Non-steatotic liver
0.54627	Non-steatotic liver
0.623146	Non-steatotic liver
0.571958	Non-steatotic liver
0.52593	Non-steatotic liver
0.189151	Non-steatotic liver
0.456927	Non-steatotic liver
0.448027	Non-steatotic liver
0.606785	Non-steatotic liver
0.274435	Non-steatotic liver
0.493981	Non-steatotic liver
0.317491	Non-steatotic liver
0.303548	Non-steatotic liver
0.174224	Non-steatotic liver
0.236388	Non-steatotic liver
0.592805	Non-steatotic liver
0.22178	Non-steatotic liver
0.629493	Non-steatotic liver
0.237676	Non-steatotic liver
0.619756	Non-steatotic liver
0.23797	Non-steatotic liver
0.205528	Non-steatotic liver
0.177979	Non-steatotic liver
0.319155	Non-steatotic liver
0.696169	Non-steatotic liver
0.386019	Non-steatotic liver
0.562115	Non-steatotic liver
0.733506	Non-steatotic liver
0.199339	Non-steatotic liver
0.600172	Non-steatotic liver
0.800518	Non-steatotic liver
0.492479	Non-steatotic liver
0.746818	Non-steatotic liver
0.534336	Non-steatotic liver
0.810897	Non-steatotic liver
0.33143	Non-steatotic liver
0.217979	Non-steatotic liver
0.317074	Non-steatotic liver
0.596655	Non-steatotic liver
0.433445	Non-steatotic liver
0.584262	Non-steatotic liver
0.158373	Non-steatotic liver
0.407176	Non-steatotic liver
0.507398	Non-steatotic liver
0.155409	Non-steatotic liver
0.139885	Non-steatotic liver
0.3174	Non-steatotic liver
0.184468	Non-steatotic liver
0.183212	Non-steatotic liver
0.136353	Non-steatotic liver
0.779859	Non-steatotic liver
0.279258	Non-steatotic liver
0.621335	Non-steatotic liver
0.432203	Non-steatotic liver
0.571192	Non-steatotic liver
0.705985	Non-steatotic liver
0.158823	Non-steatotic liver
0.495661	Non-steatotic liver
0.580755	Non-steatotic liver
0.791772	Non-steatotic liver
0.179835	Non-steatotic liver
0.608837	Non-steatotic liver
0.67339	Non-steatotic liver
0.278642	Non-steatotic liver
0.162087	Non-steatotic liver
0.493443	Non-steatotic liver
0.370632	Non-steatotic liver
0.191021	Non-steatotic liver
0.415683	Non-steatotic liver
0.500195	Non-steatotic liver
0.144241	Non-steatotic liver
0.327501	Non-steatotic liver
0.648712	Non-steatotic liver
0.635777	Non-steatotic liver
0.209514	Non-steatotic liver
0.69483	Non-steatotic liver
0.166269	Non-steatotic liver
0.554199	Non-steatotic liver
0.657669	Non-steatotic liver
0.388796	Non-steatotic liver
0.291676	Non-steatotic liver
0.329199	Non-steatotic liver
0.379407	Non-steatotic liver
0.568948	Non-steatotic liver
0.657289	Non-steatotic liver
0.827525	Non-steatotic liver
0.452067	Non-steatotic liver
0.201273	Non-steatotic liver
0.20952	Non-steatotic liver
0.517729	Non-steatotic liver
0.197325	Non-steatotic liver
0.327579	Non-steatotic liver
0.563904	Non-steatotic liver
0.815247	Non-steatotic liver
0.127563	Non-steatotic liver
0.255011	Non-steatotic liver
0.514263	Non-steatotic liver
0.155685	Non-steatotic liver
0.640394	Non-steatotic liver
0.462791	Non-steatotic liver
0.349839	Non-steatotic liver
0.347759	Non-steatotic liver
0.656495	Non-steatotic liver
0.550816	Non-steatotic liver
0.305881	Non-steatotic liver
0.178153	Non-steatotic liver
0.309341	Non-steatotic liver
0.229473	Non-steatotic liver
0.177069	Non-steatotic liver
0.425924	Non-steatotic liver
0.39953	Non-steatotic liver
0.199255	Non-steatotic liver
0.321976	Non-steatotic liver
0.217813	Non-steatotic liver
0.626855	Non-steatotic liver
0.5575	Non-steatotic liver
0.536257	Non-steatotic liver
0.403659	Non-steatotic liver
0.433425	Non-steatotic liver
0.66391	Non-steatotic liver
0.648525	Non-steatotic liver
0.412288	Non-steatotic liver
0.856454	Non-steatotic liver
0.397497	Non-steatotic liver
0.21098	Non-steatotic liver
0.321321	Non-steatotic liver
0.543416	Non-steatotic liver
0.64036	Non-steatotic liver
0.259276	Non-steatotic liver
0.476233	Non-steatotic liver
0.235551	Non-steatotic liver
0.441683	Non-steatotic liver
0.195261	Non-steatotic liver
0.838307	Non-steatotic liver
0.171658	Non-steatotic liver
0.437614	Non-steatotic liver
0.748212	Non-steatotic liver
0.557031	Non-steatotic liver
0.168264	Non-steatotic liver
0.526605	Non-steatotic liver
0.567334	Non-steatotic liver
0.419397	Non-steatotic liver
0.47562	Non-steatotic liver
0.483676	Non-steatotic liver
0.22611	Non-steatotic liver
0.580707	Non-steatotic liver
0.815297	Non-steatotic liver
0.348173	Non-steatotic liver
0.393307	Non-steatotic liver
0.410168	Non-steatotic liver
0.168518	Non-steatotic liver
0.637201	Non-steatotic liver
0.32918	Non-steatotic liver
0.205331	Non-steatotic liver
0.162952	Non-steatotic liver
0.444274	Non-steatotic liver
0.418908	Non-steatotic liver
0.384888	Non-steatotic liver
0.830847	Non-steatotic liver
0.234218	Non-steatotic liver
0.237288	Non-steatotic liver
0.429975	Non-steatotic liver
0.337307	Non-steatotic liver
0.532783	Non-steatotic liver
0.335491	Non-steatotic liver
0.164819	Non-steatotic liver
0.17808	Non-steatotic liver
0.487396	Non-steatotic liver
0.449463	Non-steatotic liver
0.549287	Non-steatotic liver
0.335326	Non-steatotic liver
0.56822	Non-steatotic liver
0.320967	Non-steatotic liver
0.776605	Non-steatotic liver
0.488342	Non-steatotic liver
0.772086	Non-steatotic liver
0.538225	Non-steatotic liver
0.233158	Non-steatotic liver
0.416054	Non-steatotic liver
0.21036	Non-steatotic liver
0.646815	Non-steatotic liver
0.590744	Non-steatotic liver
0.435676	Non-steatotic liver
0.288246	Non-steatotic liver
0.49542	Non-steatotic liver
0.50319	Non-steatotic liver
0.724544	Non-steatotic liver
0.325919	Non-steatotic liver
0.611482	Non-steatotic liver
0.675032	Non-steatotic liver
0.276091	Non-steatotic liver
0.326064	Non-steatotic liver
0.477975	Non-steatotic liver
0.596756	Non-steatotic liver
0.153728	Non-steatotic liver
0.677901	Non-steatotic liver
0.686112	Non-steatotic liver
0.632331	Non-steatotic liver
0.235508	Non-steatotic liver
0.397396	Non-steatotic liver
0.566137	Non-steatotic liver
0.398689	Non-steatotic liver
0.177276	Non-steatotic liver
0.512433	Non-steatotic liver
0.252193	Non-steatotic liver
0.31403	Non-steatotic liver
0.170761	Non-steatotic liver
0.343175	Non-steatotic liver
0.243438	Non-steatotic liver
0.255004	Non-steatotic liver
0.32297	Non-steatotic liver
0.568035	Non-steatotic liver
0.665572	Non-steatotic liver
0.257566	Non-steatotic liver
0.590862	Non-steatotic liver
0.33947	Non-steatotic liver
0.399531	Non-steatotic liver
0.253213	Non-steatotic liver
0.42048	Non-steatotic liver
0.420992	Non-steatotic liver
0.594217	Non-steatotic liver
0.162944	Non-steatotic liver
0.417154	Non-steatotic liver
0.48441	Non-steatotic liver
0.484452	Non-steatotic liver
0.714091	Non-steatotic liver
0.653515	Non-steatotic liver
0.403214	Non-steatotic liver
0.639576	Non-steatotic liver
0.296102	Non-steatotic liver
0.473641	Non-steatotic liver
0.169823	Non-steatotic liver
0.442407	Non-steatotic liver
0.224027	Non-steatotic liver
0.316116	Non-steatotic liver
0.619815	Non-steatotic liver
0.46253	Non-steatotic liver
0.298174	Non-steatotic liver
0.62836	Non-steatotic liver
0.31843	Non-steatotic liver
0.570944	Non-steatotic liver
0.192126	Non-steatotic liver
0.660852	Non-steatotic liver
0.271846	Non-steatotic liver
0.600992	Non-steatotic liver
0.1968	Non-steatotic liver
0.57249	Non-steatotic liver
0.267631	Non-steatotic liver
0.222376	Non-steatotic liver
0.41681	Non-steatotic liver
0.315052	Non-steatotic liver
0.386673	Non-steatotic liver
0.870799	Non-steatotic liver
0.60247	Non-steatotic liver
0.822389	Non-steatotic liver
0.697438	Non-steatotic liver
0.164336	Non-steatotic liver
0.498976	Non-steatotic liver
0.435543	Non-steatotic liver
0.564974	Non-steatotic liver
0.492416	Non-steatotic liver
0.203705	Non-steatotic liver
0.643015	Non-steatotic liver
0.215409	Non-steatotic liver
0.678608	Non-steatotic liver
0.404232	Non-steatotic liver
0.887709	Non-steatotic liver
0.434084	Non-steatotic liver
0.213545	Non-steatotic liver
0.808704	Non-steatotic liver
0.617934	Non-steatotic liver
0.579357	Non-steatotic liver
0.241105	Non-steatotic liver
0.351043	Non-steatotic liver
0.197692	Non-steatotic liver
0.153765	Non-steatotic liver
0.686572	Non-steatotic liver
0.222847	Non-steatotic liver
0.216311	Non-steatotic liver
0.418042	Non-steatotic liver
0.163743	Non-steatotic liver
0.272053	Non-steatotic liver
0.449067	Non-steatotic liver
0.711987	Non-steatotic liver
0.432073	Non-steatotic liver
0.167353	Non-steatotic liver
0.167019	Non-steatotic liver
0.179198	Non-steatotic liver
0.189688	Non-steatotic liver
0.677726	Non-steatotic liver
0.260155	Non-steatotic liver
0.379851	Non-steatotic liver
0.435191	Non-steatotic liver
0.420571	Non-steatotic liver
0.18738	Non-steatotic liver
0.154803	Non-steatotic liver
0.445397	Non-steatotic liver
0.230548	Non-steatotic liver
0.579539	Non-steatotic liver
0.523292	Non-steatotic liver
0.655855	Non-steatotic liver
0.515271	Non-steatotic liver
0.562567	Non-steatotic liver
0.16928	Non-steatotic liver
0.52851	Non-steatotic liver
0.609478	Non-steatotic liver
0.52742	Non-steatotic liver
0.459285	Non-steatotic liver
0.649917	Non-steatotic liver
0.406941	Non-steatotic liver
0.264278	Non-steatotic liver
0.17892	Non-steatotic liver
0.694815	Non-steatotic liver
0.219717	Non-steatotic liver
0.601865	Non-steatotic liver
0.755154	Non-steatotic liver
0.630341	Non-steatotic liver
0.395766	Non-steatotic liver
0.444816	Non-steatotic liver
0.595269	Non-steatotic liver
0.214712	Non-steatotic liver
0.791715	Non-steatotic liver
0.162483	Non-steatotic liver
0.158214	Non-steatotic liver
0.503747	Non-steatotic liver
0.281568	Non-steatotic liver
0.393917	Non-steatotic liver
0.439953	Non-steatotic liver
0.756434	Non-steatotic liver
0.560985	Non-steatotic liver
0.469639	Non-steatotic liver
0.459873	Non-steatotic liver
0.35051	Non-steatotic liver
0.649475	Non-steatotic liver
0.627898	Non-steatotic liver
0.307264	Non-steatotic liver
0.164834	Non-steatotic liver
0.382428	Non-steatotic liver
0.238991	Non-steatotic liver
0.395438	Non-steatotic liver
0.277798	Non-steatotic liver
0.833436	Non-steatotic liver
0.221453	Non-steatotic liver
0.218795	Non-steatotic liver
0.217832	Non-steatotic liver
0.573669	Non-steatotic liver
0.685892	Non-steatotic liver
0.620014	Non-steatotic liver
0.423118	Non-steatotic liver
0.604885	Non-steatotic liver
0.477932	Non-steatotic liver
0.202926	Non-steatotic liver
0.818815	Non-steatotic liver
0.412432	Non-steatotic liver
0.825196	Non-steatotic liver
0.377259	Non-steatotic liver
0.287107	Non-steatotic liver
0.193472	Non-steatotic liver
0.540632	Non-steatotic liver
0.281599	Non-steatotic liver
0.644179	Non-steatotic liver
0.549534	Non-steatotic liver
0.370746	Non-steatotic liver
0.786515	Non-steatotic liver
0.392208	Non-steatotic liver
0.565891	Non-steatotic liver
0.178287	Non-steatotic liver
0.728556	Non-steatotic liver
0.179921	Non-steatotic liver
0.188865	Non-steatotic liver
0.392735	Non-steatotic liver
0.176861	Non-steatotic liver
0.623903	Non-steatotic liver
0.163435	Non-steatotic liver
0.425243	Non-steatotic liver
0.309805	Non-steatotic liver
0.222893	Non-steatotic liver
0.180632	Non-steatotic liver
0.447007	Non-steatotic liver
0.612589	Non-steatotic liver
0.50624	Non-steatotic liver
0.534992	Non-steatotic liver
0.840955	Non-steatotic liver
0.547623	Non-steatotic liver
0.644587	Non-steatotic liver
0.340961	Non-steatotic liver
0.237773	Non-steatotic liver
0.734366	Non-steatotic liver
0.897313	Non-steatotic liver
0.21848	Non-steatotic liver
0.397929	Non-steatotic liver
0.256043	Non-steatotic liver
0.308826	Non-steatotic liver
0.180518	Non-steatotic liver
0.247574	Non-steatotic liver
0.295984	Non-steatotic liver
0.252858	Non-steatotic liver
0.663898	Non-steatotic liver
0.263425	Non-steatotic liver
0.213886	Non-steatotic liver
0.279991	Non-steatotic liver
0.397906	Non-steatotic liver
0.520756	Non-steatotic liver
0.542315	Non-steatotic liver
0.794773	Non-steatotic liver
0.169549	Non-steatotic liver
0.797492	Non-steatotic liver
0.36766	Non-steatotic liver
0.56606	Non-steatotic liver
0.596681	Non-steatotic liver
0.70321	Non-steatotic liver
0.456786	Non-steatotic liver
0.852685	Non-steatotic liver
0.224885	Non-steatotic liver
0.339179	Non-steatotic liver
0.378892	Non-steatotic liver
0.671546	Non-steatotic liver
0.840297	Non-steatotic liver
0.719143	Non-steatotic liver
0.468836	Non-steatotic liver
0.451275	Non-steatotic liver
0.623413	Non-steatotic liver
0.558725	Non-steatotic liver
0.184469	Non-steatotic liver
0.76595	Non-steatotic liver
0.855654	Non-steatotic liver
0.280477	Non-steatotic liver
0.2879	Non-steatotic liver
0.802713	Non-steatotic liver
0.436418	Non-steatotic liver
0.194647	Non-steatotic liver
0.414431	Non-steatotic liver
0.2635	Non-steatotic liver
0.355783	Non-steatotic liver
0.470603	Non-steatotic liver
0.499082	Non-steatotic liver
0.320355	Non-steatotic liver
0.607228	Non-steatotic liver
0.542505	Non-steatotic liver
0.539272	Non-steatotic liver
0.442686	Non-steatotic liver
0.191131	Non-steatotic liver
0.608948	Non-steatotic liver
0.652365	Non-steatotic liver
0.685318	Non-steatotic liver
0.42827	Non-steatotic liver
0.534945	Non-steatotic liver
0.267387	Non-steatotic liver
0.637349	Non-steatotic liver
0.486116	Non-steatotic liver
0.490845	Non-steatotic liver
0.175991	Non-steatotic liver
0.82277	Non-steatotic liver
0.162402	Non-steatotic liver
0.536122	Non-steatotic liver
0.668572	Non-steatotic liver
0.233889	Non-steatotic liver
0.351521	Non-steatotic liver
0.253223	Non-steatotic liver
0.371178	Non-steatotic liver
0.190215	Non-steatotic liver
0.22706	Non-steatotic liver
0.509397	Non-steatotic liver
0.332547	Non-steatotic liver
0.544855	Non-steatotic liver
0.166101	Non-steatotic liver
0.595169	Non-steatotic liver
0.227037	Non-steatotic liver
0.16751	Non-steatotic liver
0.18165	Non-steatotic liver
0.293307	Non-steatotic liver
0.291886	Non-steatotic liver
0.527081	Non-steatotic liver
0.54813	Non-steatotic liver
0.188976	Non-steatotic liver
0.654424	Non-steatotic liver
0.544167	Non-steatotic liver
0.637878	Non-steatotic liver
0.455864	Non-steatotic liver
0.589116	Non-steatotic liver
0.397775	Non-steatotic liver
0.596653	Non-steatotic liver
0.708937	Non-steatotic liver
0.601282	Non-steatotic liver
0.700258	Non-steatotic liver
0.485717	Non-steatotic liver
0.777224	Non-steatotic liver
0.60353	Non-steatotic liver
0.212293	Non-steatotic liver
0.26381	Non-steatotic liver
0.190247	Non-steatotic liver
0.514659	Non-steatotic liver
0.568993	Non-steatotic liver
0.357318	Non-steatotic liver
0.218475	Non-steatotic liver
0.348102	Non-steatotic liver
0.64059	Non-steatotic liver
0.247729	Non-steatotic liver
0.262855	Non-steatotic liver
0.731887	Non-steatotic liver
0.367897	Non-steatotic liver
0.176191	Non-steatotic liver
0.639462	Non-steatotic liver
0.711141	Non-steatotic liver
0.639766	Non-steatotic liver
0.557365	Non-steatotic liver
0.725156	Non-steatotic liver
0.191084	Non-steatotic liver
0.771652	Non-steatotic liver
0.577023	Non-steatotic liver
0.418797	Non-steatotic liver
0.571244	Non-steatotic liver
0.305495	Non-steatotic liver
0.185422	Non-steatotic liver
0.279571	Non-steatotic liver
0.29906	Non-steatotic liver
0.257922	Non-steatotic liver
0.684672	Non-steatotic liver
0.477142	Non-steatotic liver
0.942556	Non-steatotic liver
0.5938	Non-steatotic liver
0.13751	Non-steatotic liver
0.223897	Non-steatotic liver
0.407835	Non-steatotic liver
0.42162	Non-steatotic liver
0.164235	Non-steatotic liver
0.202195	Non-steatotic liver
0.373682	Non-steatotic liver
0.188896	Non-steatotic liver
0.263869	Non-steatotic liver
0.221771	Non-steatotic liver
0.66334	Non-steatotic liver
0.397052	Non-steatotic liver
0.441483	Non-steatotic liver
0.659767	Non-steatotic liver
0.253303	Non-steatotic liver
0.166187	Non-steatotic liver
0.406544	Non-steatotic liver
0.373072	Non-steatotic liver
0.175834	Non-steatotic liver
0.360722	Non-steatotic liver
0.509387	Non-steatotic liver
0.444006	Non-steatotic liver
0.669287	Non-steatotic liver
0.689035	Non-steatotic liver
0.737438	Non-steatotic liver
0.474477	Non-steatotic liver
0.621924	Non-steatotic liver
0.441405	Non-steatotic liver
0.588538	Non-steatotic liver
0.25111	Non-steatotic liver
0.753255	Non-steatotic liver
0.683736	Non-steatotic liver
0.278065	Non-steatotic liver
0.214781	Non-steatotic liver
0.175454	Non-steatotic liver
0.461913	Non-steatotic liver
0.515543	Non-steatotic liver
0.605127	Non-steatotic liver
0.239626	Non-steatotic liver
0.385283	Non-steatotic liver
0.469367	Non-steatotic liver
0.229011	Non-steatotic liver
0.307014	Non-steatotic liver
0.931775	Non-steatotic liver
0.60186	Non-steatotic liver
0.422884	Non-steatotic liver
0.474386	Non-steatotic liver
0.536551	Non-steatotic liver
0.726486	Non-steatotic liver
0.198741	Non-steatotic liver
0.262092	Non-steatotic liver
0.666148	Non-steatotic liver
0.63841	Non-steatotic liver
0.790269	Non-steatotic liver
0.259354	Non-steatotic liver
0.152074	Non-steatotic liver
0.476672	Non-steatotic liver
0.602236	Non-steatotic liver
0.281259	Non-steatotic liver
0.46767	Non-steatotic liver
0.465815	Non-steatotic liver
0.629615	Non-steatotic liver
0.61832	Non-steatotic liver
0.222643	Non-steatotic liver
0.429624	Non-steatotic liver
0.352658	Non-steatotic liver
0.246322	Non-steatotic liver
0.60271	Non-steatotic liver
0.317736	Non-steatotic liver
0.58412	Non-steatotic liver
0.38409	Non-steatotic liver
0.272396	Non-steatotic liver
0.268819	Non-steatotic liver
0.269201	Non-steatotic liver
0.230804	Non-steatotic liver
0.160525	Non-steatotic liver
0.248807	Non-steatotic liver
0.145836	Non-steatotic liver
0.487781	Non-steatotic liver
0.642649	Non-steatotic liver
0.423583	Non-steatotic liver
0.340054	Non-steatotic liver
0.232203	Non-steatotic liver
0.277747	Non-steatotic liver
0.708715	Non-steatotic liver
0.653198	Non-steatotic liver
0.679501	Non-steatotic liver
0.516304	Non-steatotic liver
0.330437	Non-steatotic liver
0.31748	Non-steatotic liver
0.156968	Non-steatotic liver
0.864314	Non-steatotic liver
0.591578	Non-steatotic liver
0.866604	Non-steatotic liver
0.474832	Non-steatotic liver
0.170458	Non-steatotic liver
0.225108	Non-steatotic liver
0.52984	Non-steatotic liver
0.465438	Non-steatotic liver
0.35249	Non-steatotic liver
0.522766	Non-steatotic liver
0.161756	Non-steatotic liver
0.708313	Non-steatotic liver
0.768483	Non-steatotic liver
0.616411	Non-steatotic liver
0.574013	Non-steatotic liver
0.262148	Non-steatotic liver
0.638636	Non-steatotic liver
0.730627	Non-steatotic liver
0.450775	Non-steatotic liver
0.232538	Non-steatotic liver
0.467048	Non-steatotic liver
0.564866	Non-steatotic liver
0.474734	Non-steatotic liver
0.511813	Non-steatotic liver
0.600168	Non-steatotic liver
0.678224	Non-steatotic liver
0.23164	Non-steatotic liver
0.617784	Non-steatotic liver
0.479991	Non-steatotic liver
0.540908	Non-steatotic liver
0.194233	Non-steatotic liver
0.516227	Non-steatotic liver
0.203461	Non-steatotic liver
0.319667	Non-steatotic liver
0.360271	Non-steatotic liver
0.280652	Non-steatotic liver
0.201975	Non-steatotic liver
0.308986	Non-steatotic liver
0.371477	Non-steatotic liver
0.16794	Non-steatotic liver
0.396557	Non-steatotic liver
0.436057	Non-steatotic liver
0.264627	Non-steatotic liver
0.274844	Non-steatotic liver
0.617788	Non-steatotic liver
0.350646	Non-steatotic liver
0.623309	Non-steatotic liver
0.49549	Non-steatotic liver
0.666687	Non-steatotic liver
0.712979	Non-steatotic liver
0.143715	Non-steatotic liver
0.183438	Non-steatotic liver
0.328872	Non-steatotic liver
0.176041	Non-steatotic liver
0.642715	Non-steatotic liver
0.160141	Non-steatotic liver
0.32634	Non-steatotic liver
0.467756	Non-steatotic liver
0.51255	Non-steatotic liver
0.475127	Non-steatotic liver
0.488897	Non-steatotic liver
0.54187	Non-steatotic liver
0.4241	Non-steatotic liver
0.15128	Non-steatotic liver
0.206693	Non-steatotic liver
0.160874	Non-steatotic liver
0.775689	Non-steatotic liver
0.197948	Non-steatotic liver
0.171288	Non-steatotic liver
0.544032	Non-steatotic liver
0.153308	Non-steatotic liver
0.331122	Non-steatotic liver
0.454458	Non-steatotic liver
0.923261	Non-steatotic liver
0.808608	Non-steatotic liver
0.240607	Non-steatotic liver
0.583294	Non-steatotic liver
0.413739	Non-steatotic liver
0.765643	Non-steatotic liver
0.191463	Non-steatotic liver
0.169031	Non-steatotic liver
0.291042	Non-steatotic liver
0.837224	Non-steatotic liver
0.581819	Non-steatotic liver
0.19708	Non-steatotic liver
0.140383	Non-steatotic liver
0.202086	Non-steatotic liver
0.526673	Non-steatotic liver
0.280003	Non-steatotic liver
0.719922	Non-steatotic liver
0.16599	Non-steatotic liver
0.671019	Non-steatotic liver
0.298439	Non-steatotic liver
0.709071	Non-steatotic liver
0.168293	Non-steatotic liver
0.574121	Non-steatotic liver
0.396941	Non-steatotic liver
0.666385	Non-steatotic liver
0.447981	Non-steatotic liver
0.519685	Non-steatotic liver
0.436836	Non-steatotic liver
0.259604	Non-steatotic liver
0.353359	Non-steatotic liver
0.465615	Non-steatotic liver
0.538569	Non-steatotic liver
0.532774	Non-steatotic liver
0.541334	Non-steatotic liver
0.723203	Non-steatotic liver
0.656888	Non-steatotic liver
0.466203	Non-steatotic liver
0.450742	Non-steatotic liver
0.635051	Non-steatotic liver
0.364912	Non-steatotic liver
0.242139	Non-steatotic liver
0.170467	Non-steatotic liver
0.561279	Non-steatotic liver
0.628758	Non-steatotic liver
0.913504	Non-steatotic liver
0.542952	Non-steatotic liver
0.488944	Non-steatotic liver
0.292267	Non-steatotic liver
0.593588	Non-steatotic liver
0.462101	Non-steatotic liver
0.263804	Non-steatotic liver
0.402855	Non-steatotic liver
0.495513	Non-steatotic liver
0.0418487	Non-steatotic liver
0.464302	Non-steatotic liver
0.46149	Non-steatotic liver
0.357758	Non-steatotic liver
0.804987	Non-steatotic liver
0.217824	Non-steatotic liver
0.280549	Non-steatotic liver
0.700665	Non-steatotic liver
0.459394	Non-steatotic liver
0.743587	Non-steatotic liver
0.47933	Non-steatotic liver
0.669999	Non-steatotic liver
0.350353	Non-steatotic liver
0.485349	Non-steatotic liver
0.272276	Non-steatotic liver
0.226636	Non-steatotic liver
0.780795	Non-steatotic liver
0.280971	Non-steatotic liver
0.350639	Non-steatotic liver
0.192183	Non-steatotic liver
0.276628	Non-steatotic liver
0.200516	Non-steatotic liver
0.452318	Non-steatotic liver
0.667927	Non-steatotic liver
0.507799	Non-steatotic liver
0.574465	Non-steatotic liver
0.508286	Non-steatotic liver
0.618092	Non-steatotic liver
0.302215	Non-steatotic liver
0.190975	Non-steatotic liver
0.845322	Non-steatotic liver
0.491806	Non-steatotic liver
0.161853	Non-steatotic liver
0.246395	Non-steatotic liver
0.331684	Non-steatotic liver
0.15624	Non-steatotic liver
0.144553	Non-steatotic liver
0.297257	Non-steatotic liver
0.56919	Non-steatotic liver
0.418086	Non-steatotic liver
0.830986	Non-steatotic liver
0.184147	Non-steatotic liver
0.796132	Non-steatotic liver
0.699995	Non-steatotic liver
0.468448	Non-steatotic liver
0.185265	Non-steatotic liver
0.243782	Non-steatotic liver
0.256244	Non-steatotic liver
0.223158	Non-steatotic liver
0.394018	Non-steatotic liver
0.300421	Non-steatotic liver
0.257262	Non-steatotic liver
0.456828	Non-steatotic liver
0.229758	Non-steatotic liver
0.169471	Non-steatotic liver
0.473595	Non-steatotic liver
0.824806	Non-steatotic liver
0.365924	Non-steatotic liver
0.467868	Non-steatotic liver
0.687699	Non-steatotic liver
0.720541	Non-steatotic liver
0.270957	Non-steatotic liver
0.732569	Non-steatotic liver
0.475453	Non-steatotic liver
0.200828	Non-steatotic liver
0.259406	Non-steatotic liver
0.603657	Non-steatotic liver
0.369979	Non-steatotic liver
0.349315	Non-steatotic liver
0.655068	Non-steatotic liver
0.556734	Non-steatotic liver
0.166219	Non-steatotic liver
0.276722	Non-steatotic liver
0.189829	Non-steatotic liver
0.290875	Non-steatotic liver
0.373413	Non-steatotic liver
0.548873	Non-steatotic liver
0.707626	Non-steatotic liver
0.308001	Non-steatotic liver
0.651099	Non-steatotic liver
0.190905	Non-steatotic liver
0.351867	Non-steatotic liver
0.617451	Non-steatotic liver
0.470086	Non-steatotic liver
0.604122	Non-steatotic liver
0.440912	Non-steatotic liver
0.220497	Non-steatotic liver
0.465161	Non-steatotic liver
0.30955	Non-steatotic liver
0.46169	Non-steatotic liver
0.549829	Non-steatotic liver
0.299984	Non-steatotic liver
0.571285	Non-steatotic liver
0.512869	Non-steatotic liver
0.711455	Non-steatotic liver
0.44506	Non-steatotic liver
0.490586	Non-steatotic liver
0.178106	Non-steatotic liver
0.270879	Non-steatotic liver
0.418662	Non-steatotic liver
0.607989	Non-steatotic liver
0.192129	Non-steatotic liver
0.21021	Non-steatotic liver
0.178278	Non-steatotic liver
0.615512	Non-steatotic liver
0.235173	Non-steatotic liver
0.47435	Non-steatotic liver
0.18963	Non-steatotic liver
0.643893	Non-steatotic liver
0.434175	Non-steatotic liver
0.240996	Non-steatotic liver
0.52156	Non-steatotic liver
0.561034	Non-steatotic liver
0.567269	Non-steatotic liver
0.470584	Non-steatotic liver
0.59214	Non-steatotic liver
0.17937	Non-steatotic liver
0.20195	Non-steatotic liver
0.179185	Non-steatotic liver
0.716822	Non-steatotic liver
0.594099	Non-steatotic liver
0.698159	Non-steatotic liver
0.659407	Non-steatotic liver
0.337636	Non-steatotic liver
0.876381	Non-steatotic liver
0.231031	Non-steatotic liver
0.467689	Non-steatotic liver
0.879612	Non-steatotic liver
0.326285	Non-steatotic liver
0.648106	Non-steatotic liver
0.160142	Non-steatotic liver
0.511425	Non-steatotic liver
0.740492	Non-steatotic liver
0.267829	Non-steatotic liver
0.758174	Non-steatotic liver
0.587827	Non-steatotic liver
0.29273	Non-steatotic liver
0.209584	Non-steatotic liver
0.39261	Non-steatotic liver
0.784691	Non-steatotic liver
0.617868	Non-steatotic liver
0.245603	Non-steatotic liver
0.183187	Non-steatotic liver
0.223226	Non-steatotic liver
0.496303	Non-steatotic liver
0.214104	Non-steatotic liver
0.0548722	Non-steatotic liver
0.629585	Non-steatotic liver
0.236186	Non-steatotic liver
0.569083	Non-steatotic liver
0.613488	Non-steatotic liver
0.139775	Non-steatotic liver
0.482854	Non-steatotic liver
0.53992	Non-steatotic liver
0.604846	Non-steatotic liver
0.58962	Non-steatotic liver
0.206627	Non-steatotic liver
0.185065	Non-steatotic liver
0.524551	Non-steatotic liver
0.349451	Non-steatotic liver
0.289145	Non-steatotic liver
0.277682	Non-steatotic liver
0.507682	Non-steatotic liver
0.579121	Non-steatotic liver
0.503323	Non-steatotic liver
0.189623	Non-steatotic liver
0.321185	Non-steatotic liver
0.48184	Non-steatotic liver
0.206303	Non-steatotic liver
0.209375	Non-steatotic liver
0.455974	Non-steatotic liver
0.21995	Non-steatotic liver
0.156762	Non-steatotic liver
0.549063	Non-steatotic liver
0.261643	Non-steatotic liver
0.215609	Non-steatotic liver
0.524897	Non-steatotic liver
0.290094	Non-steatotic liver
0.387385	Non-steatotic liver
0.316485	Non-steatotic liver
0.307351	Non-steatotic liver
0.565795	Non-steatotic liver
0.715165	Non-steatotic liver
0.183182	Non-steatotic liver
0.468566	Non-steatotic liver
0.145674	Non-steatotic liver
0.160069	Non-steatotic liver
0.528716	Non-steatotic liver
0.670471	Non-steatotic liver
0.158703	Non-steatotic liver
0.516705	Non-steatotic liver
0.567796	Non-steatotic liver
0.350817	Non-steatotic liver
0.715225	Non-steatotic liver
0.354017	Non-steatotic liver
0.210364	Non-steatotic liver
0.445621	Non-steatotic liver
0.662497	Non-steatotic liver
0.162214	Non-steatotic liver
0.568459	Non-steatotic liver
0.194007	Non-steatotic liver
0.525645	Non-steatotic liver
0.65581	Non-steatotic liver
0.177756	Non-steatotic liver
0.629375	Non-steatotic liver
0.311269	Non-steatotic liver
0.554128	Non-steatotic liver
0.211375	Non-steatotic liver
0.565655	Non-steatotic liver
-0.000247888	Non-steatotic liver
0.600169	Non-steatotic liver
0.228631	Non-steatotic liver
0.179505	Non-steatotic liver
0.309032	Non-steatotic liver
0.24378	Non-steatotic liver
0.739824	Non-steatotic liver
0.457758	Non-steatotic liver
0.591321	Non-steatotic liver
0.519218	Non-steatotic liver
0.22077	Non-steatotic liver
0.787322	Non-steatotic liver
0.413386	Non-steatotic liver
0.270322	Non-steatotic liver
0.355014	Non-steatotic liver
0.362567	Non-steatotic liver
0.319533	Non-steatotic liver
0.263694	Non-steatotic liver
0.194574	Non-steatotic liver
0.498779	Non-steatotic liver
0.601637	Non-steatotic liver
0.354713	Non-steatotic liver
0.432278	Non-steatotic liver
0.280279	Non-steatotic liver
0.148107	Non-steatotic liver
0.341113	Non-steatotic liver
0.506065	Non-steatotic liver
0.671586	Non-steatotic liver
0.118806	Non-steatotic liver
0.513839	Non-steatotic liver
0.732585	Non-steatotic liver
0.190012	Non-steatotic liver
0.642764	Non-steatotic liver
0.750653	Non-steatotic liver
0.758759	Non-steatotic liver
0.208168	Non-steatotic liver
0.43155	Non-steatotic liver
0.313166	Non-steatotic liver
0.68171	Non-steatotic liver
0.251612	Non-steatotic liver
0.168068	Non-steatotic liver
0.692584	Non-steatotic liver
0.302948	Non-steatotic liver
0.358595	Non-steatotic liver
0.234187	Non-steatotic liver
0.152952	Non-steatotic liver
0.637076	Non-steatotic liver
0.66439	Non-steatotic liver
0.526909	Non-steatotic liver
0.431795	Non-steatotic liver
0.412743	Non-steatotic liver
0.169179	Non-steatotic liver
0.573367	Non-steatotic liver
0.418592	Non-steatotic liver
0.763314	Non-steatotic liver
0.290282	Non-steatotic liver
0.252831	Non-steatotic liver
0.248422	Non-steatotic liver
0.410251	Non-steatotic liver
0.258287	Non-steatotic liver
0.558643	Non-steatotic liver
0.707896	Non-steatotic liver
0.203009	Non-steatotic liver
0.173754	Non-steatotic liver
0.19228	Non-steatotic liver
0.577264	Non-steatotic liver
0.213384	Non-steatotic liver
0.205478	Non-steatotic liver
0.228602	Non-steatotic liver
0.635074	Non-steatotic liver
0.188701	Non-steatotic liver
0.718583	Non-steatotic liver
0.156913	Non-steatotic liver
0.154614	Non-steatotic liver
0.207362	Non-steatotic liver
0.177205	Non-steatotic liver
0.309448	Non-steatotic liver
0.534801	Non-steatotic liver
0.207221	Non-steatotic liver
0.430376	Non-steatotic liver
0.595228	Non-steatotic liver
0.834775	Non-steatotic liver
0.143886	Non-steatotic liver
0.179509	Non-steatotic liver
0.540461	Non-steatotic liver
0.726793	Non-steatotic liver
0.209233	Non-steatotic liver
0.68827	Non-steatotic liver
0.232237	Non-steatotic liver
0.443665	Non-steatotic liver
0.219883	Non-steatotic liver
0.291781	Non-steatotic liver
0.213797	Non-steatotic liver
0.711405	Non-steatotic liver
0.151725	Non-steatotic liver
0.382214	Non-steatotic liver
0.16769	Non-steatotic liver
0.233135	Non-steatotic liver
0.780882	Non-steatotic liver
0.311481	Non-steatotic liver
0.564332	Non-steatotic liver
0.188581	Non-steatotic liver
0.614825	Non-steatotic liver
0.246329	Non-steatotic liver
0.255896	Non-steatotic liver
0.357294	Non-steatotic liver
0.740541	Non-steatotic liver
0.610022	Non-steatotic liver
0.69437	Non-steatotic liver
0.167078	Non-steatotic liver
0.68258	Non-steatotic liver
0.78553	Non-steatotic liver
0.211277	Non-steatotic liver
0.229951	Non-steatotic liver
0.169896	Non-steatotic liver
0.748792	Non-steatotic liver
0.831147	Non-steatotic liver
0.876386	Non-steatotic liver
0.644354	Non-steatotic liver
0.455869	Non-steatotic liver
0.284019	Non-steatotic liver
0.244163	Non-steatotic liver
0.169551	Non-steatotic liver
0.389706	Non-steatotic liver
0.383088	Non-steatotic liver
0.141957	Non-steatotic liver
0.615939	Non-steatotic liver
0.382984	Non-steatotic liver
0.404026	Non-steatotic liver
0.406473	Non-steatotic liver
0.244193	Non-steatotic liver
0.459947	Non-steatotic liver
0.295695	Non-steatotic liver
0.741362	Non-steatotic liver
0.215686	Non-steatotic liver
0.171897	Non-steatotic liver
0.434582	Non-steatotic liver
0.512743	Non-steatotic liver
0.217957	Non-steatotic liver
0.469885	Non-steatotic liver
0.185804	Non-steatotic liver
0.521105	Non-steatotic liver
0.220392	Non-steatotic liver
0.714593	Non-steatotic liver
0.499866	Non-steatotic liver
0.424171	Non-steatotic liver
0.553163	Non-steatotic liver
0.353205	Non-steatotic liver
0.371181	Non-steatotic liver
0.425704	Non-steatotic liver
0.208402	Non-steatotic liver
0.618286	Non-steatotic liver
0.234393	Non-steatotic liver
0.255088	Non-steatotic liver
0.267615	Non-steatotic liver
0.585593	Non-steatotic liver
0.29619	Non-steatotic liver
0.284766	Non-steatotic liver
0.335587	Non-steatotic liver
0.690495	Non-steatotic liver
0.46062	Non-steatotic liver
0.815553	Non-steatotic liver
0.210654	Non-steatotic liver
0.625097	Non-steatotic liver
0.688788	Non-steatotic liver
0.591044	Non-steatotic liver
0.621771	Non-steatotic liver
0.476452	Non-steatotic liver
0.288248	Non-steatotic liver
0.279469	Non-steatotic liver
0.562601	Non-steatotic liver
0.770106	Non-steatotic liver
0.226294	Non-steatotic liver
0.185269	Non-steatotic liver
0.225655	Non-steatotic liver
0.676676	Non-steatotic liver
0.400488	Non-steatotic liver
0.23025	MASLD
0.222279	MASLD
0.425732	MASLD
0.310344	MASLD
0.506096	MASLD
0.563903	MASLD
0.796522	MASLD
0.814924	MASLD
0.503438	MASLD
0.642485	MASLD
0.463453	MASLD
0.259713	MASLD
0.440881	MASLD
0.53207	MASLD
0.663294	MASLD
0.252107	MASLD
0.261967	MASLD
0.50116	MASLD
0.251189	MASLD
0.255434	MASLD
0.662651	MASLD
0.369082	MASLD
0.83772	MASLD
0.624267	MASLD
0.257928	MASLD
0.19786	MASLD
0.224966	MASLD
0.785035	MASLD
0.580127	MASLD
0.565446	MASLD
0.309457	MASLD
0.623108	MASLD
0.385405	MASLD
0.318282	MASLD
0.473052	MASLD
0.321812	MASLD
0.829758	MASLD
0.681363	MASLD
0.665635	MASLD
0.586595	MASLD
0.345968	MASLD
0.672992	MASLD
0.903717	MASLD
0.878367	MASLD
0.284816	MASLD
0.413122	MASLD
0.454049	MASLD
0.656233	MASLD
0.605351	MASLD
0.518008	MASLD
0.550006	MASLD
0.201933	MASLD
0.752808	MASLD
0.306441	MASLD
0.357885	MASLD
0.551569	MASLD
0.353782	MASLD
0.610539	MASLD
0.21667	MASLD
0.760292	MASLD
0.208222	MASLD
0.400703	MASLD
0.373034	MASLD
0.554636	MASLD
0.736449	MASLD
0.771523	MASLD
0.57934	MASLD
0.612463	MASLD
0.504731	MASLD
0.4544	MASLD
0.240017	MASLD
0.689775	MASLD
0.43826	MASLD
0.218169	MASLD
0.210749	MASLD
0.523086	MASLD
0.2824	MASLD
0.245871	MASLD
0.270066	MASLD
0.267531	MASLD
0.796093	MASLD
0.794098	MASLD
0.200919	MASLD
0.233796	MASLD
0.504741	MASLD
0.845586	MASLD
0.551597	MASLD
0.558179	MASLD
0.40189	MASLD
0.678292	MASLD
0.751765	MASLD
0.274331	MASLD
0.484278	MASLD
0.203528	MASLD
0.637413	MASLD
0.557423	MASLD
0.244909	MASLD
0.219596	MASLD
0.220117	MASLD
0.214666	MASLD
0.204022	MASLD
0.182296	MASLD
0.575254	MASLD
0.905899	MASLD
0.209676	MASLD
0.583507	MASLD
0.82869	MASLD
0.336862	MASLD
0.251289	MASLD
0.312453	MASLD
0.298336	MASLD
0.403904	MASLD
0.334113	MASLD
0.562209	MASLD
0.428058	MASLD
0.386497	MASLD
0.321376	MASLD
0.278173	MASLD
0.300464	MASLD
0.773993	MASLD
0.407635	MASLD
0.248142	MASLD
0.253864	MASLD
0.203607	MASLD
0.226625	MASLD
0.266029	MASLD
0.665948	MASLD
0.46602	MASLD
0.528265	MASLD
0.215894	MASLD
0.21678	MASLD
0.288448	MASLD
0.443862	MASLD
0.733131	MASLD
0.726781	MASLD
0.893245	MASLD
0.285661	MASLD
0.223314	MASLD
0.70301	MASLD
0.860846	MASLD
0.490198	MASLD
0.553075	MASLD
0.218779	MASLD
0.619562	MASLD
0.291127	MASLD
0.302209	MASLD
0.32184	MASLD
0.716427	MASLD
0.32321	MASLD
0.243878	MASLD
0.200249	MASLD
0.745255	MASLD
0.752483	MASLD
0.559887	MASLD
0.516386	MASLD
0.529475	MASLD
0.54622	MASLD
0.616329	MASLD
0.430473	MASLD
0.488651	MASLD
0.862834	MASLD
0.340988	MASLD
0.417228	MASLD
0.243744	MASLD
0.306069	MASLD
0.62323	MASLD
0.775376	MASLD
0.588071	MASLD
0.291568	MASLD
0.25178	MASLD
0.329794	MASLD
0.777205	MASLD
0.257258	MASLD
0.217043	MASLD
0.264286	MASLD
0.833835	MASLD
0.691304	MASLD
0.611524	MASLD
0.638356	MASLD
0.318902	MASLD
0.247715	MASLD
0.611364	MASLD
0.506947	MASLD
0.657476	MASLD
0.936385	MASLD
0.312874	MASLD
0.250106	MASLD
0.419297	MASLD
0.596591	MASLD
0.531452	MASLD
0.221067	MASLD
0.604229	MASLD
0.23967	MASLD
0.377671	MASLD
0.362997	MASLD
0.30993	MASLD
0.589782	MASLD
0.267527	MASLD
0.288983	MASLD
0.688845	MASLD
0.394261	MASLD
0.203914	MASLD
0.236188	MASLD
0.558485	MASLD
0.528287	MASLD
0.949395	MASLD
0.64699	MASLD
0.238091	MASLD
0.302046	MASLD
0.527652	MASLD
0.584632	MASLD
0.476438	MASLD
0.21221	MASLD
0.445304	MASLD
0.478112	MASLD
0.500389	MASLD
0.618728	MASLD
0.848095	MASLD
0.342726	MASLD
0.231863	MASLD
0.384739	MASLD
0.324569	MASLD
0.21638	MASLD
0.244422	MASLD
0.566081	MASLD
0.777013	MASLD
0.678452	MASLD
0.520933	MASLD
0.531499	MASLD
0.224739	MASLD
0.863726	MASLD
0.896657	MASLD
0.606161	MASLD
0.224418	MASLD
0.251324	MASLD
0.591976	MASLD
0.713657	MASLD
0.809765	MASLD
0.337319	MASLD
0.524557	MASLD
0.209911	MASLD
0.20849	MASLD
0.359865	MASLD
0.463308	MASLD
0.57274	MASLD
0.24627	MASLD
0.199745	MASLD
0.576681	MASLD
0.643531	MASLD
0.809227	MASLD
0.577318	MASLD
0.533446	MASLD
0.650234	MASLD
0.759475	MASLD
0.305102	MASLD
0.872323	MASLD
0.752991	MASLD
0.352974	MASLD
0.8257	MASLD
0.587668	MASLD
0.88377	MASLD
0.503494	MASLD
0.228963	MASLD
0.28181	MASLD
0.252335	MASLD
0.000335749	MASLD
0.664246	MASLD
0.667172	MASLD
0.339034	MASLD
0.723003	MASLD
0.570978	MASLD
0.355368	MASLD
0.852897	MASLD
0.708841	MASLD
0.471186	MASLD
0.231803	MASLD
0.277481	MASLD
0.226154	MASLD
0.356956	MASLD
0.662527	MASLD
0.601677	MASLD
0.587261	MASLD
0.616036	MASLD
0.435444	MASLD
0.819613	MASLD
0.940095	MASLD
0.312409	MASLD
0.250165	MASLD
0.852589	MASLD
0.586922	MASLD
0.289857	MASLD
0.539124	MASLD
0.713128	MASLD
0.219981	MASLD
0.40706	MASLD
0.576796	MASLD
0.202563	MASLD
0.475088	MASLD
0.210025	MASLD
0.265153	MASLD
0.601337	MASLD
0.259608	MASLD
0.786123	MASLD
0.230484	MASLD
0.263085	MASLD
0.578823	MASLD
0.180388	MASLD
0.734707	MASLD
0.331632	MASLD
0.343616	MASLD
0.578732	MASLD
0.391878	MASLD
0.744048	MASLD
0.710088	MASLD
0.239181	MASLD
0.192834	MASLD
0.240695	MASLD
0.812292	MASLD
0.346035	MASLD
0.630316	MASLD
0.543211	MASLD
0.650117	MASLD
0.176043	MASLD
0.75565	MASLD
0.616048	MASLD
0.217661	MASLD
0.663877	MASLD
0.562661	MASLD
0.815977	MASLD
0.762324	MASLD
0.341819	MASLD
0.503364	MASLD
0.89358	MASLD
0.234857	MASLD
0.589197	MASLD
0.463346	MASLD
0.305222	MASLD
0.264344	MASLD
0.690066	MASLD
0.581415	MASLD
0.223345	MASLD
0.26235	MASLD
0.570112	MASLD
0.742882	MASLD
0.241346	MASLD
0.570805	MASLD
0.205395	MASLD
0.491605	MASLD
0.249526	MASLD
0.532657	MASLD
0.214781	MASLD
0.656243	MASLD
0.390248	MASLD
0.479877	MASLD
0.368827	MASLD
0.258551	MASLD
0.227229	MASLD
0.623455	MASLD
0.562427	MASLD
0.280109	MASLD
0.455495	MASLD
0.258102	MASLD
0.258437	MASLD
0.301884	MASLD
0.234044	MASLD
0.489487	MASLD
0.218265	MASLD
0.719206	MASLD
0.244549	MASLD
0.526152	MASLD
0.472033	MASLD
0.741958	MASLD
0.637971	MASLD
0.768002	MASLD
0.241402	MASLD
0.177204	MASLD
0.262337	MASLD
0.337452	MASLD
0.221374	MASLD
0.357017	MASLD
0.538041	MASLD
0.378289	MASLD
0.412406	MASLD
0.738323	MASLD
0.611803	MASLD
0.210593	MASLD
0.749919	MASLD
0.663949	MASLD
0.219948	MASLD
0.590211	MASLD
0.779655	MASLD
0.242443	MASLD
0.787695	MASLD
0.719841	MASLD
0.470761	MASLD
0.451545	MASLD
0.503344	MASLD
0.297667	MASLD
0.583954	MASLD
0.700205	MASLD
0.619769	MASLD
0.411792	MASLD
0.831478	MASLD
0.74858	MASLD
0.471271	MASLD
0.630754	MASLD
0.636989	MASLD
0.181254	MASLD
0.615939	MASLD
0.407996	MASLD
0.531478	MASLD
0.465672	MASLD
0.764598	MASLD
0.741442	MASLD
0.281842	MASLD
0.593172	MASLD
0.78355	MASLD
0.641506	MASLD
0.533461	MASLD
0.275061	MASLD
0.626377	MASLD
0.597366	MASLD
0.783895	MASLD
0.474407	MASLD
0.290496	MASLD
0.683764	MASLD
0.475987	MASLD
0.211172	MASLD
0.57221	MASLD
0.677506	MASLD
0.67091	MASLD
0.2041	MASLD
0.436456	MASLD
0.22669	MASLD
0.577409	MASLD
0.879025	MASLD
0.231802	MASLD
0.623866	MASLD
0.291518	MASLD
0.38366	MASLD
0.836345	MASLD
0.733565	MASLD
0.588355	MASLD
0.555711	MASLD
0.877196	MASLD
0.307778	MASLD
0.854114	MASLD
0.585972	MASLD
0.725441	MASLD
0.335346	MASLD
0.210171	MASLD
0.791914	MASLD
0.452928	MASLD
0.598374	MASLD
0.256518	MASLD
0.369944	MASLD
0.797464	MASLD
0.360295	MASLD
0.333994	MASLD
0.258201	MASLD
0.327415	MASLD
0.274855	MASLD
0.775248	MASLD
0.399153	MASLD
0.735751	MASLD
0.223851	MASLD
0.207582	MASLD
0.349319	MASLD
0.486902	MASLD
0.8286	MASLD
0.297545	MASLD
0.258595	MASLD
0.506647	MASLD
0.421167	MASLD
0.782219	MASLD
0.493227	MASLD
0.236763	MASLD
0.569973	MASLD
0.298933	MASLD
0.303001	MASLD
0.157557	MASLD
0.236594	MASLD
0.490098	MASLD
0.734776	MASLD
0.539585	MASLD
0.691761	MASLD
0.553383	MASLD
0.0372523	MASLD
0.231032	MASLD
0.640934	MASLD
0.643366	MASLD
0.241335	MASLD
0.489581	MASLD
0.564186	MASLD
0.735695	MASLD
0.77296	MASLD
0.636552	MASLD
0.919463	MASLD
0.536497	MASLD
0.758417	MASLD
0.813391	MASLD
0.55531	MASLD
0.607394	MASLD
0.264038	MASLD
0.270693	MASLD
0.304352	MASLD
0.343422	MASLD
0.245476	MASLD
0.240279	MASLD
0.244917	MASLD
0.923965	MASLD
0.508163	MASLD
0.64153	MASLD
0.533681	MASLD
0.664495	MASLD
0.513963	MASLD
0.353029	MASLD
0.602541	MASLD
0.914093	MASLD
0.470927	MASLD
0.635053	MASLD
0.625475	MASLD
0.339852	MASLD
0.395689	MASLD
0.684335	MASLD
0.497822	MASLD
0.414375	MASLD
0.254994	MASLD
0.849896	MASLD
0.688727	MASLD
0.564807	MASLD
0.863676	MASLD
0.474714	MASLD
0.278328	MASLD
0.281762	MASLD
0.744203	MASLD
0.271352	MASLD
0.545279	MASLD
0.486481	MASLD
0.244655	MASLD
0.706886	MASLD
0.63753	MASLD
0.65994	MASLD
0.913108	MASLD
0.215638	MASLD
0.274796	MASLD
0.496692	MASLD
0.621627	MASLD
0.244166	MASLD
0.418647	MASLD
0.19886	MASLD
0.221889	MASLD
0.734905	MASLD
0.271787	MASLD
0.746173	MASLD
0.835263	MASLD
0.22992	MASLD
0.67409	MASLD
0.255503	MASLD
0.271495	MASLD
0.685468	MASLD
0.71152	MASLD
0.280377	MASLD
0.485539	MASLD
0.786519	MASLD
0.687166	MASLD
0.264786	MASLD
0.446674	MASLD
0.771122	MASLD
0.317983	MASLD
0.320733	MASLD
0.619927	MASLD
0.726395	MASLD
0.584137	MASLD
0.652235	MASLD
0.295467	MASLD
0.858858	MASLD
0.796287	MASLD
0.287528	MASLD
0.22865	MASLD
0.813225	MASLD
0.515908	MASLD
0.233743	MASLD
0.209547	MASLD
0.71193	MASLD
0.216141	MASLD
0.359968	MASLD
0.300012	MASLD
0.631144	MASLD
0.228045	MASLD
0.542105	MASLD
0.268773	MASLD
0.220531	MASLD
0.823923	MASLD
0.169481	MASLD
0.257699	MASLD
0.323881	MASLD
0.356395	MASLD
0.270338	MASLD
0.646273	MASLD
0.324303	MASLD
0.289695	MASLD
0.901801	MASLD
0.220322	MASLD
0.295601	MASLD
0.231249	MASLD
0.734406	MASLD
0.252393	MASLD
0.199953	MASLD
0.421088	MASLD
0.392747	MASLD
0.749306	MASLD
0.927327	MASLD
0.343271	MASLD
0.214004	MASLD
0.214407	MASLD
0.279143	MASLD
0.697512	MASLD
0.632849	MASLD
0.319239	MASLD
0.420348	MASLD
0.84081	MASLD
0.642283	MASLD
0.259164	MASLD
0.247127	MASLD
0.618537	MASLD
0.631803	MASLD
0.454228	MASLD
0.640889	MASLD
0.803986	MASLD
0.248756	MASLD
0.665605	MASLD
0.382365	MASLD
0.224885	MASLD
0.36072	MASLD
0.800483	MASLD
0.33499	MASLD
0.764704	MASLD
0.315116	MASLD
0.293429	MASLD
0.293075	MASLD
0.207993	MASLD
0.190862	MASLD
0.556507	MASLD
0.212288	MASLD
0.225411	MASLD
0.707601	MASLD
0.764119	MASLD
0.593239	MASLD
0.576785	MASLD
0.337475	MASLD
0.234039	MASLD
0.634895	MASLD
0.503948	MASLD
0.801842	MASLD
0.413989	MASLD
0.608879	MASLD
0.577648	MASLD
0.440925	MASLD
0.798144	MASLD
0.777268	MASLD
0.745753	MASLD
0.210647	MASLD
0.297354	MASLD
0.307198	MASLD
0.666133	MASLD
0.237932	MASLD
0.531072	MASLD
0.21544	MASLD
0.86798	MASLD
0.189778	MASLD
0.281286	MASLD
0.737819	MASLD
0.572767	MASLD
0.286514	MASLD
0.555544	MASLD
0.738936	MASLD
0.372209	MASLD
0.457039	MASLD
0.669963	MASLD
0.589367	MASLD
[truncated: 12,356 more rows]

## Sheet: Fig1e
Figure 1e
Latent_time	Condition
0.48275	Non-steatotic liver
0.527302	Non-steatotic liver
0.628666	Non-steatotic liver
0.576867	Non-steatotic liver
0.38751	Non-steatotic liver
0.207892	Non-steatotic liver
0.327884	Non-steatotic liver
0.250638	Non-steatotic liver
0.312037	Non-steatotic liver
0.625244	Non-steatotic liver
0.486032	Non-steatotic liver
0.680292	Non-steatotic liver
0.57123	Non-steatotic liver
0.474635	Non-steatotic liver
0.765814	Non-steatotic liver
0.233981	Non-steatotic liver
0.365289	Non-steatotic liver
0.38979	Non-steatotic liver
0.404861	Non-steatotic liver
0.610667	Non-steatotic liver
0.504597	Non-steatotic liver
0.838146	Non-steatotic liver
0.630796	Non-steatotic liver
0.368517	Non-steatotic liver
0.291328	Non-steatotic liver
0.518571	Non-steatotic liver
0.729971	Non-steatotic liver
0.736828	Non-steatotic liver
0.258007	Non-steatotic liver
0.576811	Non-steatotic liver
0.790714	Non-steatotic liver
0.296548	Non-steatotic liver
0.677138	Non-steatotic liver
0.428631	Non-steatotic liver
0.466817	Non-steatotic liver
0.298042	Non-steatotic liver
0.196952	Non-steatotic liver
0.214378	Non-steatotic liver
0.818463	Non-steatotic liver
0.459459	Non-steatotic liver
0.237748	Non-steatotic liver
0.551459	Non-steatotic liver
0.394374	Non-steatotic liver
0.455831	Non-steatotic liver
0.299929	Non-steatotic liver
0.23667	Non-steatotic liver
0.782223	Non-steatotic liver
0.444536	Non-steatotic liver
0.217712	Non-steatotic liver
0.347872	Non-steatotic liver
0.56944	Non-steatotic liver
0.626771	Non-steatotic liver
0.861004	Non-steatotic liver
0.639763	Non-steatotic liver
0.263963	Non-steatotic liver
0.426306	Non-steatotic liver
0.509192	Non-steatotic liver
0.639711	Non-steatotic liver
0.563784	Non-steatotic liver
0.428215	Non-steatotic liver
0.267063	Non-steatotic liver
0.282459	Non-steatotic liver
0.781557	Non-steatotic liver
0.305501	Non-steatotic liver
0.496862	Non-steatotic liver
0.249352	Non-steatotic liver
0.205405	Non-steatotic liver
0.509151	Non-steatotic liver
0.458677	Non-steatotic liver
0.248412	Non-steatotic liver
0.2418	Non-steatotic liver
0.300521	Non-steatotic liver
0.615345	Non-steatotic liver
0.487962	Non-steatotic liver
0.255675	Non-steatotic liver
0.436012	Non-steatotic liver
0.275782	Non-steatotic liver
0.204617	Non-steatotic liver
0.492393	Non-steatotic liver
0.696085	Non-steatotic liver
0.201486	Non-steatotic liver
0.261105	Non-steatotic liver
0.291174	Non-steatotic liver
0.48904	Non-steatotic liver
0.604637	Non-steatotic liver
0.454093	Non-steatotic liver
0.545938	Non-steatotic liver
0.237832	Non-steatotic liver
0.730247	Non-steatotic liver
0.179302	Non-steatotic liver
0.416045	Non-steatotic liver
0.557977	Non-steatotic liver
0.62664	Non-steatotic liver
0.332756	Non-steatotic liver
0.715475	Non-steatotic liver
0.223066	Non-steatotic liver
0.428754	Non-steatotic liver
0.665471	Non-steatotic liver
0.792484	Non-steatotic liver
0.204388	Non-steatotic liver
0.359242	Non-steatotic liver
0.526202	Non-steatotic liver
0.216035	Non-steatotic liver
0.513863	Non-steatotic liver
0.306511	Non-steatotic liver
0.632457	Non-steatotic liver
0.573247	Non-steatotic liver
0.21199	Non-steatotic liver
0.409547	Non-steatotic liver
0.321414	Non-steatotic liver
0.467463	Non-steatotic liver
0.424704	Non-steatotic liver
0.630755	Non-steatotic liver
0.471915	Non-steatotic liver
0.695889	Non-steatotic liver
0.718845	Non-steatotic liver
0.235115	Non-steatotic liver
0.809948	Non-steatotic liver
0.247684	Non-steatotic liver
0.623043	Non-steatotic liver
0.298252	Non-steatotic liver
0.260818	Non-steatotic liver
0.507477	Non-steatotic liver
0.377519	Non-steatotic liver
0.201007	Non-steatotic liver
0.555813	Non-steatotic liver
0.242697	Non-steatotic liver
0.465101	Non-steatotic liver
0.2428	Non-steatotic liver
0.8885	Non-steatotic liver
0.0464808	Non-steatotic liver
0.261298	Non-steatotic liver
0.673507	Non-steatotic liver
0.687777	Non-steatotic liver
0.785636	Non-steatotic liver
0.433759	Non-steatotic liver
0.57222	Non-steatotic liver
0.544539	Non-steatotic liver
0.277475	Non-steatotic liver
0.626046	Non-steatotic liver
0.24019	Non-steatotic liver
0.212986	Non-steatotic liver
0.503065	Non-steatotic liver
0.297486	Non-steatotic liver
0.188881	Non-steatotic liver
0.598764	Non-steatotic liver
0.505474	Non-steatotic liver
0.560364	Non-steatotic liver
0.567609	Non-steatotic liver
0.530512	Non-steatotic liver
0.517613	Non-steatotic liver
0.454308	Non-steatotic liver
0.371026	Non-steatotic liver
0.261366	Non-steatotic liver
0.555917	Non-steatotic liver
0.743583	Non-steatotic liver
0.588365	Non-steatotic liver
0.270745	Non-steatotic liver
0.537094	Non-steatotic liver
0.234639	Non-steatotic liver
0.932574	Non-steatotic liver
0.446187	Non-steatotic liver
0.588491	Non-steatotic liver
0.251351	Non-steatotic liver
0.217639	Non-steatotic liver
0.374049	Non-steatotic liver
0.249534	Non-steatotic liver
0.369316	Non-steatotic liver
0.330862	Non-steatotic liver
0.457786	Non-steatotic liver
0.276358	Non-steatotic liver
0.566937	Non-steatotic liver
0.401648	Non-steatotic liver
0.611413	Non-steatotic liver
0.374495	Non-steatotic liver
0.566177	Non-steatotic liver
0.475188	Non-steatotic liver
0.726489	Non-steatotic liver
0.266213	Non-steatotic liver
0.417879	Non-steatotic liver
0.794619	Non-steatotic liver
0.2349	Non-steatotic liver
0.801651	Non-steatotic liver
0.752908	Non-steatotic liver
0.399848	Non-steatotic liver
0.39968	Non-steatotic liver
0.612388	Non-steatotic liver
0.595558	Non-steatotic liver
0.49256	Non-steatotic liver
0.314326	Non-steatotic liver
0.589756	Non-steatotic liver
0.793212	Non-steatotic liver
0.283678	Non-steatotic liver
0.381747	Non-steatotic liver
0.576425	Non-steatotic liver
0.653301	Non-steatotic liver
0.602113	Non-steatotic liver
0.556085	Non-steatotic liver
0.219306	Non-steatotic liver
0.487082	Non-steatotic liver
0.478182	Non-steatotic liver
0.63694	Non-steatotic liver
0.30459	Non-steatotic liver
0.524136	Non-steatotic liver
0.347646	Non-steatotic liver
0.333703	Non-steatotic liver
0.204379	Non-steatotic liver
0.266543	Non-steatotic liver
0.62296	Non-steatotic liver
0.251936	Non-steatotic liver
0.659649	Non-steatotic liver
0.267831	Non-steatotic liver
0.649911	Non-steatotic liver
0.268125	Non-steatotic liver
0.235683	Non-steatotic liver
0.208134	Non-steatotic liver
0.34931	Non-steatotic liver
0.726324	Non-steatotic liver
0.416174	Non-steatotic liver
0.59227	Non-steatotic liver
0.763661	Non-steatotic liver
0.229494	Non-steatotic liver
0.630327	Non-steatotic liver
0.830673	Non-steatotic liver
0.522634	Non-steatotic liver
0.776973	Non-steatotic liver
0.564491	Non-steatotic liver
0.841052	Non-steatotic liver
0.361585	Non-steatotic liver
0.248134	Non-steatotic liver
0.347229	Non-steatotic liver
0.62681	Non-steatotic liver
0.4636	Non-steatotic liver
0.614417	Non-steatotic liver
0.188528	Non-steatotic liver
0.437331	Non-steatotic liver
0.537553	Non-steatotic liver
0.185564	Non-steatotic liver
0.17004	Non-steatotic liver
0.347555	Non-steatotic liver
0.214623	Non-steatotic liver
0.213367	Non-steatotic liver
0.166508	Non-steatotic liver
0.810014	Non-steatotic liver
0.309413	Non-steatotic liver
0.651491	Non-steatotic liver
0.462358	Non-steatotic liver
0.601347	Non-steatotic liver
0.73614	Non-steatotic liver
0.188978	Non-steatotic liver
0.525816	Non-steatotic liver
0.61091	Non-steatotic liver
0.821927	Non-steatotic liver
0.20999	Non-steatotic liver
0.638992	Non-steatotic liver
0.703545	Non-steatotic liver
0.308797	Non-steatotic liver
0.192242	Non-steatotic liver
0.523598	Non-steatotic liver
0.400787	Non-steatotic liver
0.221176	Non-steatotic liver
0.445838	Non-steatotic liver
0.53035	Non-steatotic liver
0.174396	Non-steatotic liver
0.357656	Non-steatotic liver
0.678867	Non-steatotic liver
0.665932	Non-steatotic liver
0.23967	Non-steatotic liver
0.724985	Non-steatotic liver
0.196424	Non-steatotic liver
0.584354	Non-steatotic liver
0.687824	Non-steatotic liver
0.418951	Non-steatotic liver
0.321831	Non-steatotic liver
0.359354	Non-steatotic liver
0.409562	Non-steatotic liver
0.599103	Non-steatotic liver
0.687444	Non-steatotic liver
0.85768	Non-steatotic liver
0.482222	Non-steatotic liver
0.231428	Non-steatotic liver
0.239675	Non-steatotic liver
0.547884	Non-steatotic liver
0.22748	Non-steatotic liver
0.357734	Non-steatotic liver
0.594059	Non-steatotic liver
0.845402	Non-steatotic liver
0.157718	Non-steatotic liver
0.285166	Non-steatotic liver
0.544418	Non-steatotic liver
0.18584	Non-steatotic liver
0.670549	Non-steatotic liver
0.492946	Non-steatotic liver
0.379994	Non-steatotic liver
0.377914	Non-steatotic liver
0.68665	Non-steatotic liver
0.580971	Non-steatotic liver
0.336036	Non-steatotic liver
0.208308	Non-steatotic liver
0.339496	Non-steatotic liver
0.259628	Non-steatotic liver
0.207224	Non-steatotic liver
0.456079	Non-steatotic liver
0.429685	Non-steatotic liver
0.22941	Non-steatotic liver
0.352131	Non-steatotic liver
0.247968	Non-steatotic liver
0.65701	Non-steatotic liver
0.587656	Non-steatotic liver
0.566412	Non-steatotic liver
0.433814	Non-steatotic liver
0.46358	Non-steatotic liver
0.694065	Non-steatotic liver
0.67868	Non-steatotic liver
0.442443	Non-steatotic liver
0.886609	Non-steatotic liver
0.427652	Non-steatotic liver
0.241135	Non-steatotic liver
0.351476	Non-steatotic liver
0.573571	Non-steatotic liver
0.670515	Non-steatotic liver
0.289431	Non-steatotic liver
0.506388	Non-steatotic liver
0.265707	Non-steatotic liver
0.471838	Non-steatotic liver
0.225417	Non-steatotic liver
0.868462	Non-steatotic liver
0.201813	Non-steatotic liver
0.467769	Non-steatotic liver
0.778367	Non-steatotic liver
0.587187	Non-steatotic liver
0.198419	Non-steatotic liver
0.55676	Non-steatotic liver
0.597489	Non-steatotic liver
0.449552	Non-steatotic liver
0.505775	Non-steatotic liver
0.513831	Non-steatotic liver
0.256266	Non-steatotic liver
0.610862	Non-steatotic liver
0.845452	Non-steatotic liver
0.378328	Non-steatotic liver
0.423462	Non-steatotic liver
0.440323	Non-steatotic liver
0.198673	Non-steatotic liver
0.667356	Non-steatotic liver
0.359335	Non-steatotic liver
0.235486	Non-steatotic liver
0.193107	Non-steatotic liver
0.474429	Non-steatotic liver
0.449063	Non-steatotic liver
0.415043	Non-steatotic liver
0.861002	Non-steatotic liver
0.264373	Non-steatotic liver
0.267443	Non-steatotic liver
0.46013	Non-steatotic liver
0.367462	Non-steatotic liver
0.562939	Non-steatotic liver
0.365646	Non-steatotic liver
0.194974	Non-steatotic liver
0.208235	Non-steatotic liver
0.517551	Non-steatotic liver
0.479618	Non-steatotic liver
0.579442	Non-steatotic liver
0.365481	Non-steatotic liver
0.598375	Non-steatotic liver
0.351122	Non-steatotic liver
0.80676	Non-steatotic liver
0.518497	Non-steatotic liver
0.802241	Non-steatotic liver
0.56838	Non-steatotic liver
0.263313	Non-steatotic liver
0.446209	Non-steatotic liver
0.240515	Non-steatotic liver
0.67697	Non-steatotic liver
0.620899	Non-steatotic liver
0.465831	Non-steatotic liver
0.318401	Non-steatotic liver
0.525575	Non-steatotic liver
0.533345	Non-steatotic liver
0.7547	Non-steatotic liver
0.356074	Non-steatotic liver
0.641637	Non-steatotic liver
0.705187	Non-steatotic liver
0.306246	Non-steatotic liver
0.356219	Non-steatotic liver
0.50813	Non-steatotic liver
0.626911	Non-steatotic liver
0.183883	Non-steatotic liver
0.708056	Non-steatotic liver
0.716267	Non-steatotic liver
0.662486	Non-steatotic liver
0.265663	Non-steatotic liver
0.427552	Non-steatotic liver
0.596292	Non-steatotic liver
0.428844	Non-steatotic liver
0.207431	Non-steatotic liver
0.542588	Non-steatotic liver
0.282348	Non-steatotic liver
0.344185	Non-steatotic liver
0.200916	Non-steatotic liver
0.37333	Non-steatotic liver
0.273593	Non-steatotic liver
0.285159	Non-steatotic liver
0.353125	Non-steatotic liver
0.598191	Non-steatotic liver
0.695727	Non-steatotic liver
0.287721	Non-steatotic liver
0.621017	Non-steatotic liver
0.369625	Non-steatotic liver
0.429686	Non-steatotic liver
0.283368	Non-steatotic liver
0.450635	Non-steatotic liver
0.451147	Non-steatotic liver
0.624372	Non-steatotic liver
0.193099	Non-steatotic liver
0.447309	Non-steatotic liver
0.514565	Non-steatotic liver
0.514607	Non-steatotic liver
0.744246	Non-steatotic liver
0.68367	Non-steatotic liver
0.433369	Non-steatotic liver
0.669731	Non-steatotic liver
0.326257	Non-steatotic liver
0.503796	Non-steatotic liver
0.199978	Non-steatotic liver
0.472562	Non-steatotic liver
0.254182	Non-steatotic liver
0.346271	Non-steatotic liver
0.64997	Non-steatotic liver
0.492685	Non-steatotic liver
0.328329	Non-steatotic liver
0.658515	Non-steatotic liver
0.348585	Non-steatotic liver
0.601099	Non-steatotic liver
0.222281	Non-steatotic liver
0.691007	Non-steatotic liver
0.302001	Non-steatotic liver
0.631147	Non-steatotic liver
0.226955	Non-steatotic liver
0.602645	Non-steatotic liver
0.297786	Non-steatotic liver
0.252531	Non-steatotic liver
0.446965	Non-steatotic liver
0.345207	Non-steatotic liver
0.416829	Non-steatotic liver
0.900954	Non-steatotic liver
0.632625	Non-steatotic liver
0.852544	Non-steatotic liver
0.727593	Non-steatotic liver
0.194491	Non-steatotic liver
0.529131	Non-steatotic liver
0.465698	Non-steatotic liver
0.595129	Non-steatotic liver
0.522571	Non-steatotic liver
0.23386	Non-steatotic liver
0.67317	Non-steatotic liver
0.245564	Non-steatotic liver
0.708763	Non-steatotic liver
0.434387	Non-steatotic liver
0.917864	Non-steatotic liver
0.464239	Non-steatotic liver
0.243701	Non-steatotic liver
0.838859	Non-steatotic liver
0.648089	Non-steatotic liver
0.609512	Non-steatotic liver
0.27126	Non-steatotic liver
0.381198	Non-steatotic liver
0.227847	Non-steatotic liver
0.18392	Non-steatotic liver
0.716727	Non-steatotic liver
0.253002	Non-steatotic liver
0.246466	Non-steatotic liver
0.448197	Non-steatotic liver
0.193898	Non-steatotic liver
0.302208	Non-steatotic liver
0.479222	Non-steatotic liver
0.742143	Non-steatotic liver
0.462228	Non-steatotic liver
0.197508	Non-steatotic liver
0.197174	Non-steatotic liver
0.209353	Non-steatotic liver
0.219843	Non-steatotic liver
0.707881	Non-steatotic liver
0.29031	Non-steatotic liver
0.410006	Non-steatotic liver
0.465346	Non-steatotic liver
0.450726	Non-steatotic liver
0.217535	Non-steatotic liver
0.184958	Non-steatotic liver
0.475552	Non-steatotic liver
0.260703	Non-steatotic liver
0.609695	Non-steatotic liver
0.553447	Non-steatotic liver
0.68601	Non-steatotic liver
0.545426	Non-steatotic liver
0.592722	Non-steatotic liver
0.199435	Non-steatotic liver
0.558665	Non-steatotic liver
0.639633	Non-steatotic liver
0.557575	Non-steatotic liver
0.48944	Non-steatotic liver
0.680072	Non-steatotic liver
0.437096	Non-steatotic liver
0.294433	Non-steatotic liver
0.209075	Non-steatotic liver
0.72497	Non-steatotic liver
0.249872	Non-steatotic liver
0.63202	Non-steatotic liver
0.785309	Non-steatotic liver
0.660496	Non-steatotic liver
0.425921	Non-steatotic liver
0.474971	Non-steatotic liver
0.625424	Non-steatotic liver
0.244867	Non-steatotic liver
0.82187	Non-steatotic liver
0.192638	Non-steatotic liver
0.188369	Non-steatotic liver
0.533902	Non-steatotic liver
0.311723	Non-steatotic liver
0.424072	Non-steatotic liver
0.470108	Non-steatotic liver
0.786589	Non-steatotic liver
0.59114	Non-steatotic liver
0.499794	Non-steatotic liver
0.490028	Non-steatotic liver
0.380665	Non-steatotic liver
0.67963	Non-steatotic liver
0.658053	Non-steatotic liver
0.337419	Non-steatotic liver
0.194989	Non-steatotic liver
0.412583	Non-steatotic liver
0.269146	Non-steatotic liver
0.425593	Non-steatotic liver
0.307953	Non-steatotic liver
0.863591	Non-steatotic liver
0.251608	Non-steatotic liver
0.24895	Non-steatotic liver
0.247987	Non-steatotic liver
0.603824	Non-steatotic liver
0.716048	Non-steatotic liver
0.650169	Non-steatotic liver
0.453273	Non-steatotic liver
0.635041	Non-steatotic liver
0.508087	Non-steatotic liver
0.233081	Non-steatotic liver
0.84897	Non-steatotic liver
0.442587	Non-steatotic liver
0.855352	Non-steatotic liver
0.407414	Non-steatotic liver
0.317262	Non-steatotic liver
0.223627	Non-steatotic liver
0.570787	Non-steatotic liver
0.311754	Non-steatotic liver
0.674334	Non-steatotic liver
0.579689	Non-steatotic liver
0.400901	Non-steatotic liver
0.81667	Non-steatotic liver
0.422363	Non-steatotic liver
0.596046	Non-steatotic liver
0.208442	Non-steatotic liver
0.758711	Non-steatotic liver
0.210076	Non-steatotic liver
0.21902	Non-steatotic liver
0.42289	Non-steatotic liver
0.207016	Non-steatotic liver
0.654058	Non-steatotic liver
0.19359	Non-steatotic liver
0.455398	Non-steatotic liver
0.33996	Non-steatotic liver
0.253048	Non-steatotic liver
0.210787	Non-steatotic liver
0.477162	Non-steatotic liver
0.642744	Non-steatotic liver
0.536395	Non-steatotic liver
0.565147	Non-steatotic liver
0.871111	Non-steatotic liver
0.577778	Non-steatotic liver
0.674742	Non-steatotic liver
0.371116	Non-steatotic liver
0.267928	Non-steatotic liver
0.764521	Non-steatotic liver
0.927468	Non-steatotic liver
0.248635	Non-steatotic liver
0.428084	Non-steatotic liver
0.286198	Non-steatotic liver
0.338981	Non-steatotic liver
0.210673	Non-steatotic liver
0.277729	Non-steatotic liver
0.326139	Non-steatotic liver
0.283013	Non-steatotic liver
0.694053	Non-steatotic liver
0.29358	Non-steatotic liver
0.244041	Non-steatotic liver
0.310146	Non-steatotic liver
0.428061	Non-steatotic liver
0.550911	Non-steatotic liver
0.57247	Non-steatotic liver
0.824928	Non-steatotic liver
0.199704	Non-steatotic liver
0.827647	Non-steatotic liver
0.397816	Non-steatotic liver
0.596215	Non-steatotic liver
0.626836	Non-steatotic liver
0.733365	Non-steatotic liver
0.486941	Non-steatotic liver
0.88284	Non-steatotic liver
0.25504	Non-steatotic liver
0.369334	Non-steatotic liver
0.409047	Non-steatotic liver
0.701701	Non-steatotic liver
0.870452	Non-steatotic liver
0.749298	Non-steatotic liver
0.498992	Non-steatotic liver
0.48143	Non-steatotic liver
0.653568	Non-steatotic liver
0.58888	Non-steatotic liver
0.214624	Non-steatotic liver
0.796105	Non-steatotic liver
0.885809	Non-steatotic liver
0.310632	Non-steatotic liver
0.318055	Non-steatotic liver
0.832868	Non-steatotic liver
0.466573	Non-steatotic liver
0.224802	Non-steatotic liver
0.444586	Non-steatotic liver
0.293656	Non-steatotic liver
0.385938	Non-steatotic liver
0.500758	Non-steatotic liver
0.529237	Non-steatotic liver
0.35051	Non-steatotic liver
0.637383	Non-steatotic liver
0.57266	Non-steatotic liver
0.569427	Non-steatotic liver
0.472841	Non-steatotic liver
0.221286	Non-steatotic liver
0.639103	Non-steatotic liver
0.68252	Non-steatotic liver
0.715473	Non-steatotic liver
0.458425	Non-steatotic liver
0.5651	Non-steatotic liver
0.297543	Non-steatotic liver
0.667504	Non-steatotic liver
0.516271	Non-steatotic liver
0.521	Non-steatotic liver
0.206146	Non-steatotic liver
0.852925	Non-steatotic liver
0.192557	Non-steatotic liver
0.566277	Non-steatotic liver
0.698727	Non-steatotic liver
0.264044	Non-steatotic liver
0.381677	Non-steatotic liver
0.283378	Non-steatotic liver
0.401333	Non-steatotic liver
0.22037	Non-steatotic liver
0.257215	Non-steatotic liver
0.539552	Non-steatotic liver
0.362702	Non-steatotic liver
0.57501	Non-steatotic liver
0.196256	Non-steatotic liver
0.625324	Non-steatotic liver
0.257192	Non-steatotic liver
0.197665	Non-steatotic liver
0.211805	Non-steatotic liver
0.323462	Non-steatotic liver
0.322041	Non-steatotic liver
0.557236	Non-steatotic liver
0.578285	Non-steatotic liver
0.219131	Non-steatotic liver
0.684579	Non-steatotic liver
0.574322	Non-steatotic liver
0.668033	Non-steatotic liver
0.486019	Non-steatotic liver
0.619271	Non-steatotic liver
0.42793	Non-steatotic liver
0.626808	Non-steatotic liver
0.739092	Non-steatotic liver
0.631437	Non-steatotic liver
0.730413	Non-steatotic liver
0.515872	Non-steatotic liver
0.807379	Non-steatotic liver
0.633685	Non-steatotic liver
0.242448	Non-steatotic liver
0.293965	Non-steatotic liver
0.220402	Non-steatotic liver
0.544814	Non-steatotic liver
0.599148	Non-steatotic liver
0.387473	Non-steatotic liver
0.24863	Non-steatotic liver
0.378257	Non-steatotic liver
0.670746	Non-steatotic liver
0.277884	Non-steatotic liver
0.29301	Non-steatotic liver
0.762043	Non-steatotic liver
0.398052	Non-steatotic liver
0.206346	Non-steatotic liver
0.669617	Non-steatotic liver
0.741296	Non-steatotic liver
0.669921	Non-steatotic liver
0.58752	Non-steatotic liver
0.755311	Non-steatotic liver
0.221239	Non-steatotic liver
0.801807	Non-steatotic liver
0.607178	Non-steatotic liver
0.448952	Non-steatotic liver
0.601399	Non-steatotic liver
0.33565	Non-steatotic liver
0.215577	Non-steatotic liver
0.309726	Non-steatotic liver
0.329215	Non-steatotic liver
0.288077	Non-steatotic liver
0.714827	Non-steatotic liver
0.507297	Non-steatotic liver
0.972711	Non-steatotic liver
0.623955	Non-steatotic liver
0.167665	Non-steatotic liver
0.254052	Non-steatotic liver
0.43799	Non-steatotic liver
0.451775	Non-steatotic liver
0.19439	Non-steatotic liver
0.23235	Non-steatotic liver
0.403837	Non-steatotic liver
0.219051	Non-steatotic liver
0.294024	Non-steatotic liver
0.251926	Non-steatotic liver
0.693495	Non-steatotic liver
0.427207	Non-steatotic liver
0.471638	Non-steatotic liver
0.689922	Non-steatotic liver
0.283458	Non-steatotic liver
0.196342	Non-steatotic liver
0.4367	Non-steatotic liver
0.403227	Non-steatotic liver
0.20599	Non-steatotic liver
0.390877	Non-steatotic liver
0.539542	Non-steatotic liver
0.474161	Non-steatotic liver
0.699442	Non-steatotic liver
0.71919	Non-steatotic liver
0.767593	Non-steatotic liver
0.504632	Non-steatotic liver
0.652079	Non-steatotic liver
0.47156	Non-steatotic liver
0.618693	Non-steatotic liver
0.281265	Non-steatotic liver
0.78341	Non-steatotic liver
0.713891	Non-steatotic liver
0.30822	Non-steatotic liver
0.244936	Non-steatotic liver
0.205609	Non-steatotic liver
0.492068	Non-steatotic liver
0.545698	Non-steatotic liver
0.635282	Non-steatotic liver
0.269781	Non-steatotic liver
0.415438	Non-steatotic liver
0.499522	Non-steatotic liver
0.259166	Non-steatotic liver
0.337169	Non-steatotic liver
0.96193	Non-steatotic liver
0.632015	Non-steatotic liver
0.453039	Non-steatotic liver
0.504541	Non-steatotic liver
0.566706	Non-steatotic liver
0.756641	Non-steatotic liver
0.228896	Non-steatotic liver
0.292247	Non-steatotic liver
0.696303	Non-steatotic liver
0.668565	Non-steatotic liver
0.820424	Non-steatotic liver
0.289509	Non-steatotic liver
0.182229	Non-steatotic liver
0.506827	Non-steatotic liver
0.632391	Non-steatotic liver
0.311414	Non-steatotic liver
0.497825	Non-steatotic liver
0.49597	Non-steatotic liver
0.65977	Non-steatotic liver
0.648475	Non-steatotic liver
0.252799	Non-steatotic liver
0.459779	Non-steatotic liver
0.382813	Non-steatotic liver
0.276477	Non-steatotic liver
0.632865	Non-steatotic liver
0.347891	Non-steatotic liver
0.614276	Non-steatotic liver
0.414245	Non-steatotic liver
0.302552	Non-steatotic liver
0.298974	Non-steatotic liver
0.299356	Non-steatotic liver
0.260959	Non-steatotic liver
0.19068	Non-steatotic liver
0.278962	Non-steatotic liver
0.175991	Non-steatotic liver
0.517936	Non-steatotic liver
0.672804	Non-steatotic liver
0.453738	Non-steatotic liver
0.370209	Non-steatotic liver
0.262358	Non-steatotic liver
0.307902	Non-steatotic liver
0.73887	Non-steatotic liver
0.683353	Non-steatotic liver
0.709656	Non-steatotic liver
0.546459	Non-steatotic liver
0.360592	Non-steatotic liver
0.347635	Non-steatotic liver
0.187123	Non-steatotic liver
0.894469	Non-steatotic liver
0.621733	Non-steatotic liver
0.896759	Non-steatotic liver
0.504987	Non-steatotic liver
0.200613	Non-steatotic liver
0.255263	Non-steatotic liver
0.559996	Non-steatotic liver
0.495593	Non-steatotic liver
0.382645	Non-steatotic liver
0.552921	Non-steatotic liver
0.191911	Non-steatotic liver
0.738468	Non-steatotic liver
0.798638	Non-steatotic liver
0.646566	Non-steatotic liver
0.604168	Non-steatotic liver
0.292303	Non-steatotic liver
0.668791	Non-steatotic liver
0.760782	Non-steatotic liver
0.48093	Non-steatotic liver
0.262693	Non-steatotic liver
0.497204	Non-steatotic liver
0.595021	Non-steatotic liver
0.504889	Non-steatotic liver
0.541968	Non-steatotic liver
0.630323	Non-steatotic liver
0.708379	Non-steatotic liver
0.261795	Non-steatotic liver
0.647939	Non-steatotic liver
0.510146	Non-steatotic liver
0.571063	Non-steatotic liver
0.224388	Non-steatotic liver
0.546382	Non-steatotic liver
0.233616	Non-steatotic liver
0.349822	Non-steatotic liver
0.390426	Non-steatotic liver
0.310807	Non-steatotic liver
0.23213	Non-steatotic liver
0.339141	Non-steatotic liver
0.401632	Non-steatotic liver
0.198095	Non-steatotic liver
0.426712	Non-steatotic liver
0.466212	Non-steatotic liver
0.294782	Non-steatotic liver
0.304999	Non-steatotic liver
0.647943	Non-steatotic liver
0.380801	Non-steatotic liver
0.653464	Non-steatotic liver
0.525645	Non-steatotic liver
0.696842	Non-steatotic liver
0.743134	Non-steatotic liver
0.17387	Non-steatotic liver
0.213593	Non-steatotic liver
0.359027	Non-steatotic liver
0.206196	Non-steatotic liver
0.67287	Non-steatotic liver
0.190296	Non-steatotic liver
0.356495	Non-steatotic liver
0.497911	Non-steatotic liver
0.542705	Non-steatotic liver
0.505282	Non-steatotic liver
0.519053	Non-steatotic liver
0.572025	Non-steatotic liver
0.454255	Non-steatotic liver
0.181435	Non-steatotic liver
0.236848	Non-steatotic liver
0.191029	Non-steatotic liver
0.805844	Non-steatotic liver
0.228103	Non-steatotic liver
0.201443	Non-steatotic liver
0.574187	Non-steatotic liver
0.183463	Non-steatotic liver
0.361277	Non-steatotic liver
0.484613	Non-steatotic liver
0.953416	Non-steatotic liver
0.838763	Non-steatotic liver
0.270762	Non-steatotic liver
0.613449	Non-steatotic liver
0.443895	Non-steatotic liver
0.795798	Non-steatotic liver
0.221618	Non-steatotic liver
0.199186	Non-steatotic liver
0.321197	Non-steatotic liver
0.867379	Non-steatotic liver
0.611974	Non-steatotic liver
0.227236	Non-steatotic liver
0.170539	Non-steatotic liver
0.232242	Non-steatotic liver
0.556828	Non-steatotic liver
0.310158	Non-steatotic liver
0.750077	Non-steatotic liver
0.196145	Non-steatotic liver
0.701174	Non-steatotic liver
0.328594	Non-steatotic liver
0.739226	Non-steatotic liver
0.198448	Non-steatotic liver
0.604276	Non-steatotic liver
0.427096	Non-steatotic liver
0.69654	Non-steatotic liver
0.478136	Non-steatotic liver
0.54984	Non-steatotic liver
0.466991	Non-steatotic liver
0.289759	Non-steatotic liver
0.383514	Non-steatotic liver
0.49577	Non-steatotic liver
0.568724	Non-steatotic liver
0.562929	Non-steatotic liver
0.571489	Non-steatotic liver
0.753358	Non-steatotic liver
0.687043	Non-steatotic liver
0.496358	Non-steatotic liver
0.480897	Non-steatotic liver
0.665206	Non-steatotic liver
0.395067	Non-steatotic liver
0.272294	Non-steatotic liver
0.200623	Non-steatotic liver
0.591434	Non-steatotic liver
0.658913	Non-steatotic liver
0.943659	Non-steatotic liver
0.573107	Non-steatotic liver
0.519099	Non-steatotic liver
0.322422	Non-steatotic liver
0.623744	Non-steatotic liver
0.492256	Non-steatotic liver
0.293959	Non-steatotic liver
0.43301	Non-steatotic liver
0.525669	Non-steatotic liver
0.0720038	Non-steatotic liver
0.494457	Non-steatotic liver
0.491645	Non-steatotic liver
0.387913	Non-steatotic liver
0.835142	Non-steatotic liver
0.247979	Non-steatotic liver
0.310704	Non-steatotic liver
0.73082	Non-steatotic liver
0.489549	Non-steatotic liver
0.773743	Non-steatotic liver
0.509485	Non-steatotic liver
0.700154	Non-steatotic liver
0.380508	Non-steatotic liver
0.515505	Non-steatotic liver
0.302431	Non-steatotic liver
0.256791	Non-steatotic liver
0.81095	Non-steatotic liver
0.311127	Non-steatotic liver
0.380794	Non-steatotic liver
0.222338	Non-steatotic liver
0.306783	Non-steatotic liver
0.230671	Non-steatotic liver
0.482474	Non-steatotic liver
0.698082	Non-steatotic liver
0.537954	Non-steatotic liver
0.60462	Non-steatotic liver
0.538441	Non-steatotic liver
0.648247	Non-steatotic liver
0.33237	Non-steatotic liver
0.22113	Non-steatotic liver
0.875477	Non-steatotic liver
0.521961	Non-steatotic liver
0.192008	Non-steatotic liver
0.27655	Non-steatotic liver
0.361839	Non-steatotic liver
0.186395	Non-steatotic liver
0.174709	Non-steatotic liver
0.327412	Non-steatotic liver
0.599345	Non-steatotic liver
0.448241	Non-steatotic liver
0.861141	Non-steatotic liver
0.214302	Non-steatotic liver
0.826287	Non-steatotic liver
0.73015	Non-steatotic liver
0.498603	Non-steatotic liver
0.21542	Non-steatotic liver
0.273937	Non-steatotic liver
0.286399	Non-steatotic liver
0.253313	Non-steatotic liver
0.424173	Non-steatotic liver
0.330576	Non-steatotic liver
0.287417	Non-steatotic liver
0.486983	Non-steatotic liver
0.259913	Non-steatotic liver
0.199626	Non-steatotic liver
0.50375	Non-steatotic liver
0.854961	Non-steatotic liver
0.396079	Non-steatotic liver
0.498024	Non-steatotic liver
0.717854	Non-steatotic liver
0.750696	Non-steatotic liver
0.301112	Non-steatotic liver
0.762724	Non-steatotic liver
0.505608	Non-steatotic liver
0.230983	Non-steatotic liver
0.289561	Non-steatotic liver
0.633812	Non-steatotic liver
0.400134	Non-steatotic liver
0.37947	Non-steatotic liver
0.685223	Non-steatotic liver
0.586889	Non-steatotic liver
0.196374	Non-steatotic liver
0.306877	Non-steatotic liver
0.219984	Non-steatotic liver
0.32103	Non-steatotic liver
0.403568	Non-steatotic liver
0.579028	Non-steatotic liver
0.737781	Non-steatotic liver
0.338156	Non-steatotic liver
0.681254	Non-steatotic liver
0.22106	Non-steatotic liver
0.382022	Non-steatotic liver
0.647606	Non-steatotic liver
0.500241	Non-steatotic liver
0.634277	Non-steatotic liver
0.471067	Non-steatotic liver
0.250652	Non-steatotic liver
0.495316	Non-steatotic liver
0.339705	Non-steatotic liver
0.491845	Non-steatotic liver
0.579984	Non-steatotic liver
0.330139	Non-steatotic liver
0.60144	Non-steatotic liver
0.543024	Non-steatotic liver
0.74161	Non-steatotic liver
0.475215	Non-steatotic liver
0.520741	Non-steatotic liver
0.208261	Non-steatotic liver
0.301034	Non-steatotic liver
0.448817	Non-steatotic liver
0.638144	Non-steatotic liver
0.222285	Non-steatotic liver
0.240365	Non-steatotic liver
0.208433	Non-steatotic liver
0.645667	Non-steatotic liver
0.265328	Non-steatotic liver
0.504505	Non-steatotic liver
0.219786	Non-steatotic liver
0.674048	Non-steatotic liver
0.46433	Non-steatotic liver
0.271151	Non-steatotic liver
0.551715	Non-steatotic liver
0.591189	Non-steatotic liver
0.597424	Non-steatotic liver
0.500739	Non-steatotic liver
0.622295	Non-steatotic liver
0.209525	Non-steatotic liver
0.232105	Non-steatotic liver
0.209341	Non-steatotic liver
0.746978	Non-steatotic liver
0.624254	Non-steatotic liver
0.728314	Non-steatotic liver
0.689562	Non-steatotic liver
0.367791	Non-steatotic liver
0.906536	Non-steatotic liver
0.261186	Non-steatotic liver
0.497844	Non-steatotic liver
0.909767	Non-steatotic liver
0.35644	Non-steatotic liver
0.678261	Non-steatotic liver
0.190297	Non-steatotic liver
0.54158	Non-steatotic liver
0.770647	Non-steatotic liver
0.297984	Non-steatotic liver
0.788329	Non-steatotic liver
0.617982	Non-steatotic liver
0.322885	Non-steatotic liver
0.239739	Non-steatotic liver
0.422766	Non-steatotic liver
0.814846	Non-steatotic liver
0.648023	Non-steatotic liver
0.275758	Non-steatotic liver
0.213342	Non-steatotic liver
0.253381	Non-steatotic liver
0.526458	Non-steatotic liver
0.244259	Non-steatotic liver
0.0850273	Non-steatotic liver
0.65974	Non-steatotic liver
0.266341	Non-steatotic liver
0.599238	Non-steatotic liver
0.643643	Non-steatotic liver
0.16993	Non-steatotic liver
0.513009	Non-steatotic liver
0.570075	Non-steatotic liver
0.635001	Non-steatotic liver
0.619775	Non-steatotic liver
0.236782	Non-steatotic liver
0.21522	Non-steatotic liver
0.554706	Non-steatotic liver
0.379606	Non-steatotic liver
0.319301	Non-steatotic liver
0.307837	Non-steatotic liver
0.537837	Non-steatotic liver
0.609276	Non-steatotic liver
0.533478	Non-steatotic liver
0.219778	Non-steatotic liver
0.35134	Non-steatotic liver
0.511995	Non-steatotic liver
0.236458	Non-steatotic liver
0.23953	Non-steatotic liver
0.486129	Non-steatotic liver
0.250105	Non-steatotic liver
0.186917	Non-steatotic liver
0.579218	Non-steatotic liver
0.291798	Non-steatotic liver
0.245764	Non-steatotic liver
0.555052	Non-steatotic liver
0.320249	Non-steatotic liver
0.41754	Non-steatotic liver
0.34664	Non-steatotic liver
0.337506	Non-steatotic liver
0.59595	Non-steatotic liver
0.74532	Non-steatotic liver
0.213337	Non-steatotic liver
0.498721	Non-steatotic liver
0.175829	Non-steatotic liver
0.190224	Non-steatotic liver
0.558871	Non-steatotic liver
0.700626	Non-steatotic liver
0.188858	Non-steatotic liver
0.54686	Non-steatotic liver
0.597951	Non-steatotic liver
0.380972	Non-steatotic liver
0.74538	Non-steatotic liver
0.384172	Non-steatotic liver
0.240519	Non-steatotic liver
0.475776	Non-steatotic liver
0.692652	Non-steatotic liver
0.192369	Non-steatotic liver
0.598614	Non-steatotic liver
0.224162	Non-steatotic liver
0.5558	Non-steatotic liver
0.685965	Non-steatotic liver
0.207911	Non-steatotic liver
0.65953	Non-steatotic liver
0.341424	Non-steatotic liver
0.584283	Non-steatotic liver
0.24153	Non-steatotic liver
0.59581	Non-steatotic liver
0.0299072	Non-steatotic liver
0.630325	Non-steatotic liver
0.258786	Non-steatotic liver
0.20966	Non-steatotic liver
0.339187	Non-steatotic liver
0.273935	Non-steatotic liver
0.769979	Non-steatotic liver
0.487914	Non-steatotic liver
0.621476	Non-steatotic liver
0.549373	Non-steatotic liver
0.250925	Non-steatotic liver
0.817477	Non-steatotic liver
0.443541	Non-steatotic liver
0.300477	Non-steatotic liver
0.385169	Non-steatotic liver
0.392722	Non-steatotic liver
0.349688	Non-steatotic liver
0.293849	Non-steatotic liver
0.224729	Non-steatotic liver
0.528934	Non-steatotic liver
0.631792	Non-steatotic liver
0.384868	Non-steatotic liver
0.462433	Non-steatotic liver
0.310434	Non-steatotic liver
0.178262	Non-steatotic liver
0.371268	Non-steatotic liver
0.53622	Non-steatotic liver
0.701741	Non-steatotic liver
0.148961	Non-steatotic liver
0.543994	Non-steatotic liver
0.76274	Non-steatotic liver
0.220167	Non-steatotic liver
0.672919	Non-steatotic liver
0.780809	Non-steatotic liver
0.788914	Non-steatotic liver
0.238323	Non-steatotic liver
0.461705	Non-steatotic liver
0.343321	Non-steatotic liver
0.711865	Non-steatotic liver
0.281767	Non-steatotic liver
0.198223	Non-steatotic liver
0.72274	Non-steatotic liver
0.333103	Non-steatotic liver
0.38875	Non-steatotic liver
0.264342	Non-steatotic liver
0.183107	Non-steatotic liver
0.667231	Non-steatotic liver
0.694545	Non-steatotic liver
0.557065	Non-steatotic liver
0.46195	Non-steatotic liver
0.442898	Non-steatotic liver
0.199334	Non-steatotic liver
0.603522	Non-steatotic liver
0.448747	Non-steatotic liver
0.793469	Non-steatotic liver
0.320437	Non-steatotic liver
0.282986	Non-steatotic liver
0.278577	Non-steatotic liver
0.440406	Non-steatotic liver
0.288442	Non-steatotic liver
0.588798	Non-steatotic liver
0.738051	Non-steatotic liver
0.233164	Non-steatotic liver
0.203909	Non-steatotic liver
0.222435	Non-steatotic liver
0.607419	Non-steatotic liver
0.243539	Non-steatotic liver
0.235633	Non-steatotic liver
0.258757	Non-steatotic liver
0.665229	Non-steatotic liver
0.218856	Non-steatotic liver
0.748738	Non-steatotic liver
0.187068	Non-steatotic liver
0.184769	Non-steatotic liver
0.237517	Non-steatotic liver
0.20736	Non-steatotic liver
0.339603	Non-steatotic liver
0.564956	Non-steatotic liver
0.237376	Non-steatotic liver
0.460531	Non-steatotic liver
0.625383	Non-steatotic liver
0.86493	Non-steatotic liver
0.174041	Non-steatotic liver
0.209664	Non-steatotic liver
0.570616	Non-steatotic liver
0.756948	Non-steatotic liver
0.239388	Non-steatotic liver
0.718425	Non-steatotic liver
0.262392	Non-steatotic liver
0.47382	Non-steatotic liver
0.250038	Non-steatotic liver
0.321937	Non-steatotic liver
0.243952	Non-steatotic liver
0.74156	Non-steatotic liver
0.18188	Non-steatotic liver
0.412369	Non-steatotic liver
0.197845	Non-steatotic liver
0.26329	Non-steatotic liver
0.811037	Non-steatotic liver
0.341636	Non-steatotic liver
0.594487	Non-steatotic liver
0.218736	Non-steatotic liver
0.64498	Non-steatotic liver
0.276484	Non-steatotic liver
0.286051	Non-steatotic liver
0.387449	Non-steatotic liver
0.770696	Non-steatotic liver
0.640177	Non-steatotic liver
0.724525	Non-steatotic liver
0.197234	Non-steatotic liver
0.712735	Non-steatotic liver
0.815685	Non-steatotic liver
0.241432	Non-steatotic liver
0.260106	Non-steatotic liver
0.200051	Non-steatotic liver
0.778947	Non-steatotic liver
0.861302	Non-steatotic liver
0.906541	Non-steatotic liver
0.674509	Non-steatotic liver
0.486024	Non-steatotic liver
0.314174	Non-steatotic liver
0.274318	Non-steatotic liver
0.199707	Non-steatotic liver
0.419861	Non-steatotic liver
0.413243	Non-steatotic liver
0.172112	Non-steatotic liver
0.646094	Non-steatotic liver
0.41314	Non-steatotic liver
0.434181	Non-steatotic liver
0.436628	Non-steatotic liver
0.274348	Non-steatotic liver
0.490102	Non-steatotic liver
0.32585	Non-steatotic liver
0.771517	Non-steatotic liver
0.245841	Non-steatotic liver
0.202052	Non-steatotic liver
0.464737	Non-steatotic liver
0.542898	Non-steatotic liver
0.248113	Non-steatotic liver
0.50004	Non-steatotic liver
0.215959	Non-steatotic liver
0.55126	Non-steatotic liver
0.250547	Non-steatotic liver
0.744748	Non-steatotic liver
0.530021	Non-steatotic liver
0.454326	Non-steatotic liver
0.583318	Non-steatotic liver
0.38336	Non-steatotic liver
0.401336	Non-steatotic liver
0.455859	Non-steatotic liver
0.238557	Non-steatotic liver
0.648441	Non-steatotic liver
0.264548	Non-steatotic liver
0.285243	Non-steatotic liver
0.29777	Non-steatotic liver
0.615748	Non-steatotic liver
0.326346	Non-steatotic liver
0.314921	Non-steatotic liver
0.365743	Non-steatotic liver
0.72065	Non-steatotic liver
0.490775	Non-steatotic liver
0.845708	Non-steatotic liver
0.240809	Non-steatotic liver
0.655252	Non-steatotic liver
0.718943	Non-steatotic liver
0.6212	Non-steatotic liver
0.651926	Non-steatotic liver
0.506607	Non-steatotic liver
0.318403	Non-steatotic liver
0.309624	Non-steatotic liver
0.592756	Non-steatotic liver
0.800261	Non-steatotic liver
0.256449	Non-steatotic liver
0.215424	Non-steatotic liver
0.25581	Non-steatotic liver
0.706831	Non-steatotic liver
0.430643	Non-steatotic liver
0.263731	Non-steatotic liver
0.505367	Non-steatotic liver
0.342114	Non-steatotic liver
0.396133	Non-steatotic liver
0.274895	Non-steatotic liver
0.542873	Non-steatotic liver
0.643568	Non-steatotic liver
0.59387	Non-steatotic liver
0.671993	Non-steatotic liver
0.340927	Non-steatotic liver
0.443166	Non-steatotic liver
0.311007	Non-steatotic liver
0.620646	Non-steatotic liver
0.303804	Non-steatotic liver
0.353264	Non-steatotic liver
0.447407	Non-steatotic liver
0.398734	Non-steatotic liver
0.433585	Non-steatotic liver
0.737687	Non-steatotic liver
0.724729	Non-steatotic liver
0.227853	Non-steatotic liver
0.374214	Non-steatotic liver
0.788435	Non-steatotic liver
0.614817	Non-steatotic liver
0.521283	Non-steatotic liver
0.618598	Non-steatotic liver
0.7648	Non-steatotic liver
0.465862	Non-steatotic liver
0.312102	Non-steatotic liver
0.30338	Non-steatotic liver
0.640152	Non-steatotic liver
0.360667	Non-steatotic liver
0.323499	Non-steatotic liver
0.72113	Non-steatotic liver
0.616235	Non-steatotic liver
0.47138	Non-steatotic liver
0.281005	Non-steatotic liver
0.662055	Non-steatotic liver
0.235651	Non-steatotic liver
0.395562	Non-steatotic liver
0.821962	Non-steatotic liver
0.783276	Non-steatotic liver
0.358891	Non-steatotic liver
0.638441	Non-steatotic liver
0.280401	Non-steatotic liver
0.170326	Non-steatotic liver
0.16565	Non-steatotic liver
0.225879	Non-steatotic liver
0.0978601	Non-steatotic liver
0.540293	Non-steatotic liver
0.756517	Non-steatotic liver
0.64098	Non-steatotic liver
0.51951	Non-steatotic liver
0.559295	Non-steatotic liver
0.494782	Non-steatotic liver
0.705387	Non-steatotic liver
0.725079	Non-steatotic liver
0.410248	Non-steatotic liver
0.66318	Non-steatotic liver
0.741874	Non-steatotic liver
0.118918	Non-steatotic liver
0.781022	Non-steatotic liver
0.667222	Non-steatotic liver
0.79673	Non-steatotic liver
0.356217	Non-steatotic liver
0.718236	Non-steatotic liver
0.796161	Non-steatotic liver
0.439101	Non-steatotic liver
0.372377	Non-steatotic liver
0.530481	Non-steatotic liver
0.729038	Non-steatotic liver
0.640183	Non-steatotic liver
0.485743	Non-steatotic liver
0.26413	Non-steatotic liver
0.214226	Non-steatotic liver
0.293056	Non-steatotic liver
0.635374	Non-steatotic liver
0.535957	Non-steatotic liver
0.169922	Non-steatotic liver
0.501654	Non-steatotic liver
0.67782	Non-steatotic liver
0.585265	Non-steatotic liver
0.70639	Non-steatotic liver
0.274184	Non-steatotic liver
0.763342	Non-steatotic liver
0.145615	Non-steatotic liver
0.274937	Non-steatotic liver
0.415618	Non-steatotic liver
0.255231	Non-steatotic liver
0.484572	Non-steatotic liver
0.170191	Non-steatotic liver
0.791898	Non-steatotic liver
0.528698	Non-steatotic liver
0.655825	Non-steatotic liver
0.236919	Non-steatotic liver
0.723976	Non-steatotic liver
0.753054	Non-steatotic liver
0.541176	Non-steatotic liver
0.645072	Non-steatotic liver
0.220689	Non-steatotic liver
0.801897	Non-steatotic liver
0.189373	Non-steatotic liver
0.688233	Non-steatotic liver
0.519849	Non-steatotic liver
0.634139	Non-steatotic liver
0.418348	Non-steatotic liver
0.679796	Non-steatotic liver
0.712155	Non-steatotic liver
0.49925	Non-steatotic liver
0.587816	Non-steatotic liver
0.602433	Non-steatotic liver
0.686869	Non-steatotic liver
0.565951	Non-steatotic liver
0.637904	Non-steatotic liver
0.271773	Non-steatotic liver
0.286695	Non-steatotic liver
0.801952	Non-steatotic liver
0.410109	Non-steatotic liver
0.366535	Non-steatotic liver
0.179353	Non-steatotic liver
0.536302	Non-steatotic liver
0.585667	Non-steatotic liver
0.263922	Non-steatotic liver
0.387294	Non-steatotic liver
0.20107	Non-steatotic liver
0.26011	Non-steatotic liver
0.738813	Non-steatotic liver
0.639952	Non-steatotic liver
0.578557	Non-steatotic liver
0.715885	Non-steatotic liver
0.286313	Non-steatotic liver
0.721548	Non-steatotic liver
0.431447	Non-steatotic liver
0.40201	Non-steatotic liver
0.581898	Non-steatotic liver
0.309241	Non-steatotic liver
0.138308	Non-steatotic liver
0.676002	Non-steatotic liver
0.36555	Non-steatotic liver
0.402419	Non-steatotic liver
0.645264	Non-steatotic liver
0.693108	Non-steatotic liver
0.749566	Non-steatotic liver
0.61871	Non-steatotic liver
0.788374	Non-steatotic liver
0.481132	Non-steatotic liver
0.363559	Non-steatotic liver
0.432513	Non-steatotic liver
0.632671	Non-steatotic liver
0.450748	Non-steatotic liver
0.52933	Non-steatotic liver
0.759624	Non-steatotic liver
0.832608	Non-steatotic liver
0.757982	Non-steatotic liver
0.272637	Non-steatotic liver
0.582742	Non-steatotic liver
0.446025	Non-steatotic liver
0.796526	Non-steatotic liver
0.652258	Non-steatotic liver
0.654022	Non-steatotic liver
0.517268	Non-steatotic liver
0.586547	Non-steatotic liver
0.284898	Non-steatotic liver
0.141959	Non-steatotic liver
0.28246	Non-steatotic liver
0.435953	Non-steatotic liver
0.73574	Non-steatotic liver
0.556042	Non-steatotic liver
0.541553	Non-steatotic liver
0.736475	Non-steatotic liver
0.524562	Non-steatotic liver
0.631656	Non-steatotic liver
0.810096	Non-steatotic liver
0.720561	Non-steatotic liver
0.754056	Non-steatotic liver
0.785796	Non-steatotic liver
0.141972	Non-steatotic liver
0.325647	Non-steatotic liver
0.451376	Non-steatotic liver
0.637716	Non-steatotic liver
0.606925	Non-steatotic liver
0.143764	Non-steatotic liver
0.837632	Non-steatotic liver
0.638996	Non-steatotic liver
0.673129	Non-steatotic liver
0.710647	Non-steatotic liver
0.366741	Non-steatotic liver
0.667798	Non-steatotic liver
0.2834	Non-steatotic liver
0.46916	Non-steatotic liver
0.637607	Non-steatotic liver
0.466144	Non-steatotic liver
0.331977	Non-steatotic liver
0.776241	Non-steatotic liver
0.536447	Non-steatotic liver
0.321936	Non-steatotic liver
0.568776	Non-steatotic liver
0.600268	Non-steatotic liver
0.822463	Non-steatotic liver
0.75435	Non-steatotic liver
0.755301	Non-steatotic liver
0.555581	Non-steatotic liver
0.624369	Non-steatotic liver
0.29375	Non-steatotic liver
0.202317	Non-steatotic liver
0.773883	Non-steatotic liver
0.542198	Non-steatotic liver
0.562053	Non-steatotic liver
0.428076	Non-steatotic liver
0.775839	Non-steatotic liver
0.45353	Non-steatotic liver
0.6993	Non-steatotic liver
0.65976	Non-steatotic liver
0.468692	Non-steatotic liver
0.557313	Non-steatotic liver
0.613782	Non-steatotic liver
0.543339	Non-steatotic liver
0.814069	Non-steatotic liver
0.768409	Non-steatotic liver
0.699077	Non-steatotic liver
0.629242	Non-steatotic liver
0.774102	Non-steatotic liver
0.284032	Non-steatotic liver
0.178674	Non-steatotic liver
0.127485	Non-steatotic liver
0.596684	Non-steatotic liver
0.721166	Non-steatotic liver
0.314356	Non-steatotic liver
0.473653	Non-steatotic liver
0.101942	Non-steatotic liver
0.759341	Non-steatotic liver
0.679261	Non-steatotic liver
0.413988	Non-steatotic liver
0.54933	Non-steatotic liver
0.535787	Non-steatotic liver
0.555437	Non-steatotic liver
0.277668	Non-steatotic liver
0.169767	Non-steatotic liver
0.709493	Non-steatotic liver
0.282058	Non-steatotic liver
0.26087	Non-steatotic liver
0.476845	Non-steatotic liver
0.833638	Non-steatotic liver
0.786458	Non-steatotic liver
0.544982	Non-steatotic liver
0.229623	Non-steatotic liver
0.137137	Non-steatotic liver
0.668183	Non-steatotic liver
0.648101	Non-steatotic liver
0.343641	Non-steatotic liver
0.154774	Non-steatotic liver
0.38511	Non-steatotic liver
0.678438	Non-steatotic liver
0.576076	Non-steatotic liver
0.201854	Non-steatotic liver
0.609678	Non-steatotic liver
0.497171	Non-steatotic liver
0.722591	Non-steatotic liver
0.472126	Non-steatotic liver
0.75555	Non-steatotic liver
0.429339	Non-steatotic liver
0.830957	Non-steatotic liver
0.518012	Non-steatotic liver
0.799143	Non-steatotic liver
0.480267	Non-steatotic liver
0.372493	Non-steatotic liver
0.672113	Non-steatotic liver
0.753083	Non-steatotic liver
0.145607	Non-steatotic liver
0.395573	Non-steatotic liver
0.116646	Non-steatotic liver
0.738912	Non-steatotic liver
0.542449	Non-steatotic liver
0.700733	Non-steatotic liver
0.808508	Non-steatotic liver
0.209268	Non-steatotic liver
0.538217	Non-steatotic liver
0.693473	Non-steatotic liver
0.706205	Non-steatotic liver
0.523071	Non-steatotic liver
0.72744	Non-steatotic liver
0.490077	Non-steatotic liver
0.334691	Non-steatotic liver
0.188027	Non-steatotic liver
0.519783	Non-steatotic liver
0.203542	Non-steatotic liver
0.786661	Non-steatotic liver
0.554126	Non-steatotic liver
0.729374	Non-steatotic liver
0.5576	Non-steatotic liver
0.633851	Non-steatotic liver
0.567007	Non-steatotic liver
0.708975	Non-steatotic liver
0.770532	Non-steatotic liver
0.379819	Non-steatotic liver
0.279868	Non-steatotic liver
0.309298	Non-steatotic liver
0.751964	Non-steatotic liver
0.529191	Non-steatotic liver
0.803325	Non-steatotic liver
0.647201	Non-steatotic liver
0.154106	Non-steatotic liver
0.58596	Non-steatotic liver
0.520994	Non-steatotic liver
0.550772	Non-steatotic liver
0.758546	Non-steatotic liver
0.659661	Non-steatotic liver
0.562205	Non-steatotic liver
0.571925	Non-steatotic liver
0.672885	Non-steatotic liver
0.693614	Non-steatotic liver
0.567098	Non-steatotic liver
0.406799	Non-steatotic liver
0.522759	Non-steatotic liver
0.199195	Non-steatotic liver
0.695209	Non-steatotic liver
0.518842	Non-steatotic liver
0.763597	Non-steatotic liver
0.382574	Non-steatotic liver
0.654056	Non-steatotic liver
0.750948	Non-steatotic liver
0.360374	Non-steatotic liver
0.197997	Non-steatotic liver
0.534214	Non-steatotic liver
0.539209	Non-steatotic liver
0.775156	Non-steatotic liver
0.790166	Non-steatotic liver
0.410305	Non-steatotic liver
0.393724	Non-steatotic liver
0.714667	Non-steatotic liver
0.608221	Non-steatotic liver
0.284451	Non-steatotic liver
0.180539	Non-steatotic liver
0.641057	Non-steatotic liver
0.220332	Non-steatotic liver
0.142082	Non-steatotic liver
0.346702	Non-steatotic liver
0.619877	Non-steatotic liver
0.797243	Non-steatotic liver
0.472603	Non-steatotic liver
0.737134	Non-steatotic liver
0.214393	Non-steatotic liver
0.597785	Non-steatotic liver
0.214061	Non-steatotic liver
0.699076	Non-steatotic liver
0.755645	Non-steatotic liver
0.712706	Non-steatotic liver
0.597164	Non-steatotic liver
0.801493	Non-steatotic liver
0.614637	Non-steatotic liver
0.379659	Non-steatotic liver
0.171258	Non-steatotic liver
0.459775	Non-steatotic liver
0.714953	Non-steatotic liver
0.667274	Non-steatotic liver
0.591063	Non-steatotic liver
0.135148	Non-steatotic liver
0.5619	Non-steatotic liver
0.726766	Non-steatotic liver
0.63683	Non-steatotic liver
0.682647	Non-steatotic liver
0.435499	Non-steatotic liver
0.470066	Non-steatotic liver
0.274237	Non-steatotic liver
0.2912	Non-steatotic liver
0.231599	Non-steatotic liver
0.220337	Non-steatotic liver
0.697735	Non-steatotic liver
0.74916	Non-steatotic liver
0.707204	Non-steatotic liver
0.869567	Non-steatotic liver
0.393536	Non-steatotic liver
0.289295	Non-steatotic liver
0.634254	Non-steatotic liver
0.441911	Non-steatotic liver
0.420917	Non-steatotic liver
0.636505	Non-steatotic liver
0.269007	Non-steatotic liver
0.295386	Non-steatotic liver
0.500655	Non-steatotic liver
0.739896	Non-steatotic liver
0.599873	Non-steatotic liver
0.314506	Non-steatotic liver
0.570765	Non-steatotic liver
0.647977	Non-steatotic liver
0.662412	Non-steatotic liver
0.343286	Non-steatotic liver
0.248685	Non-steatotic liver
0.67207	Non-steatotic liver
0.557297	Non-steatotic liver
0.265281	Non-steatotic liver
0.544632	Non-steatotic liver
0.62317	Non-steatotic liver
0.690559	Non-steatotic liver
0.499553	Non-steatotic liver
0.492728	Non-steatotic liver
0.773063	Non-steatotic liver
0.726334	Non-steatotic liver
0.625742	Non-steatotic liver
0.561709	Non-steatotic liver
0.497784	Non-steatotic liver
0.761723	Non-steatotic liver
0.646452	Non-steatotic liver
0.374657	Non-steatotic liver
0.341042	Non-steatotic liver
0.392801	Non-steatotic liver
0.133259	Non-steatotic liver
0.678677	Non-steatotic liver
0.469728	Non-steatotic liver
0.446712	Non-steatotic liver
0.753939	Non-steatotic liver
0.14095	Non-steatotic liver
0.452987	Non-steatotic liver
0.711372	Non-steatotic liver
0.374403	Non-steatotic liver
0.342723	Non-steatotic liver
0.173992	Non-steatotic liver
0.770644	Non-steatotic liver
0.729609	Non-steatotic liver
0.629435	Non-steatotic liver
0.260265	Non-steatotic liver
0.648895	Non-steatotic liver
0.635241	Non-steatotic liver
0.490067	Non-steatotic liver
0.714363	Non-steatotic liver
0.235248	Non-steatotic liver
0.626285	Non-steatotic liver
0.397168	Non-steatotic liver
-0.0307446	Non-steatotic liver
0.736732	Non-steatotic liver
0.553502	Non-steatotic liver
0.739627	Non-steatotic liver
0.180435	Non-steatotic liver
0.53243	Non-steatotic liver
0.704544	Non-steatotic liver
0.775623	Non-steatotic liver
0.717185	Non-steatotic liver
0.162293	Non-steatotic liver
0.240937	Non-steatotic liver
0.185041	Non-steatotic liver
0.664001	Non-steatotic liver
0.716473	Non-steatotic liver
0.590187	Non-steatotic liver
0.670087	Non-steatotic liver
0.732419	Non-steatotic liver
0.377551	Non-steatotic liver
0.330647	Non-steatotic liver
0.8469	Non-steatotic liver
0.279084	Non-steatotic liver
0.503289	Non-steatotic liver
0.627306	Non-steatotic liver
0.334541	Non-steatotic liver
0.109425	Non-steatotic liver
0.71338	Non-steatotic liver
0.640865	Non-steatotic liver
0.660751	Non-steatotic liver
0.44729	Non-steatotic liver
0.722793	Non-steatotic liver
0.429915	Non-steatotic liver
0.365582	Non-steatotic liver
0.592404	Non-steatotic liver
-0.0654378	Non-steatotic liver
0.601902	Non-steatotic liver
0.756239	Non-steatotic liver
0.328089	Non-steatotic liver
0.578126	Non-steatotic liver
0.812854	Non-steatotic liver
0.653552	Non-steatotic liver
0.294791	Non-steatotic liver
0.714323	Non-steatotic liver
0.633605	Non-steatotic liver
0.521553	Non-steatotic liver
0.740202	Non-steatotic liver
0.207267	Non-steatotic liver
0.598194	Non-steatotic liver
0.631453	Non-steatotic liver
0.642503	Non-steatotic liver
0.788831	Non-steatotic liver
0.478738	Non-steatotic liver
0.318113	Non-steatotic liver
0.46649	Non-steatotic liver
0.628616	Non-steatotic liver
0.566507	Non-steatotic liver
0.173993	Non-steatotic liver
0.489653	Non-steatotic liver
0.739056	Non-steatotic liver
0.250933	Non-steatotic liver
0.522515	Non-steatotic liver
-0.0864416	Non-steatotic liver
0.168249	Non-steatotic liver
0.522463	Non-steatotic liver
0.762575	Non-steatotic liver
0.578276	Non-steatotic liver
0.188267	Non-steatotic liver
0.117686	Non-steatotic liver
0.817613	Non-steatotic liver
0.499721	Non-steatotic liver
0.487191	Non-steatotic liver
0.474377	Non-steatotic liver
0.779427	Non-steatotic liver
0.449867	Non-steatotic liver
0.540582	Non-steatotic liver
0.83605	Non-steatotic liver
0.167339	Non-steatotic liver
0.755975	Non-steatotic liver
0.584873	Non-steatotic liver
0.281092	Non-steatotic liver
0.374332	Non-steatotic liver
0.791175	Non-steatotic liver
0.128736	Non-steatotic liver
0.161476	Non-steatotic liver
0.663839	Non-steatotic liver
0.1411	Non-steatotic liver
0.472288	Non-steatotic liver
0.798924	Non-steatotic liver
0.443161	Non-steatotic liver
0.563196	Non-steatotic liver
0.721397	Non-steatotic liver
0.666416	Non-steatotic liver
0.131197	Non-steatotic liver
0.68653	Non-steatotic liver
0.5787	Non-steatotic liver
0.727543	Non-steatotic liver
0.497318	Non-steatotic liver
0.752408	Non-steatotic liver
0.673132	Non-steatotic liver
0.479504	Non-steatotic liver
0.739336	Non-steatotic liver
0.718236	Non-steatotic liver
0.203608	Non-steatotic liver
0.446363	Non-steatotic liver
0.295275	Non-steatotic liver
0.600519	Non-steatotic liver
0.642244	Non-steatotic liver
0.45656	Non-steatotic liver
0.377493	Non-steatotic liver
0.669784	Non-steatotic liver
0.154899	Non-steatotic liver
0.720773	Non-steatotic liver
0.791103	Non-steatotic liver
0.485272	Non-steatotic liver
0.763408	Non-steatotic liver
0.475793	Non-steatotic liver
0.308447	Non-steatotic liver
0.643754	Non-steatotic liver
0.519731	Non-steatotic liver
0.504452	Non-steatotic liver
0.584844	Non-steatotic liver
0.327509	Non-steatotic liver
0.171764	Non-steatotic liver
0.430238	Non-steatotic liver
0.612091	Non-steatotic liver
0.763783	Non-steatotic liver
0.259164	Non-steatotic liver
0.732413	Non-steatotic liver
0.734495	Non-steatotic liver
0.728967	Non-steatotic liver
0.548605	Non-steatotic liver
0.246772	Non-steatotic liver
0.744937	Non-steatotic liver
0.172098	Non-steatotic liver
0.643523	Non-steatotic liver
0.254535	Non-steatotic liver
0.678485	Non-steatotic liver
0.420841	Non-steatotic liver
0.689004	Non-steatotic liver
0.197977	Non-steatotic liver
0.661471	Non-steatotic liver
0.805455	Non-steatotic liver
0.481205	Non-steatotic liver
0.707571	Non-steatotic liver
0.691563	Non-steatotic liver
0.432966	Non-steatotic liver
0.624638	Non-steatotic liver
0.442224	Non-steatotic liver
0.701339	Non-steatotic liver
0.710813	Non-steatotic liver
0.368631	Non-steatotic liver
0.43456	Non-steatotic liver
0.802199	Non-steatotic liver
0.595672	Non-steatotic liver
0.67217	Non-steatotic liver
0.68443	Non-steatotic liver
0.775802	Non-steatotic liver
0.626764	Non-steatotic liver
0.82572	Non-steatotic liver
0.701421	Non-steatotic liver
0.512726	Non-steatotic liver
0.492083	Non-steatotic liver
0.477104	Non-steatotic liver
0.684721	Non-steatotic liver
0.492677	Non-steatotic liver
0.747694	Non-steatotic liver
0.70991	Non-steatotic liver
0.535946	Non-steatotic liver
0.436169	Non-steatotic liver
0.476756	Non-steatotic liver
0.661617	Non-steatotic liver
0.783924	Non-steatotic liver
-0.0702456	Non-steatotic liver
0.138998	Non-steatotic liver
0.556995	Non-steatotic liver
0.582824	Non-steatotic liver
0.783849	Non-steatotic liver
0.320105	Non-steatotic liver
0.417386	Non-steatotic liver
0.86419	Non-steatotic liver
0.309797	Non-steatotic liver
0.55563	Non-steatotic liver
0.731297	Non-steatotic liver
0.552742	Non-steatotic liver
0.819639	Non-steatotic liver
0.13989	Non-steatotic liver
0.416511	Non-steatotic liver
0.651833	Non-steatotic liver
0.392241	Non-steatotic liver
0.705493	Non-steatotic liver
0.202841	Non-steatotic liver
0.542164	Non-steatotic liver
0.53424	Non-steatotic liver
0.471135	Non-steatotic liver
0.354698	Non-steatotic liver
0.51633	Non-steatotic liver
0.611438	Non-steatotic liver
0.761941	Non-steatotic liver
0.644135	Non-steatotic liver
0.545377	Non-steatotic liver
0.57119	Non-steatotic liver
0.725805	Non-steatotic liver
0.1972	Non-steatotic liver
0.735733	Non-steatotic liver
0.278153	Non-steatotic liver
0.805249	Non-steatotic liver
0.791258	Non-steatotic liver
0.742064	Non-steatotic liver
0.205997	Non-steatotic liver
0.507671	Non-steatotic liver
0.763601	Non-steatotic liver
0.314451	Non-steatotic liver
0.370475	Non-steatotic liver
0.471242	Non-steatotic liver
0.259951	Non-steatotic liver
0.623273	Non-steatotic liver
0.800581	Non-steatotic liver
0.819139	Non-steatotic liver
0.287744	Non-steatotic liver
0.652847	Non-steatotic liver
0.534346	Non-steatotic liver
0.243178	Non-steatotic liver
0.405371	Non-steatotic liver
0.634188	Non-steatotic liver
0.280715	Non-steatotic liver
0.612122	Non-steatotic liver
0.705143	Non-steatotic liver
0.368704	Non-steatotic liver
0.577625	Non-steatotic liver
0.633681	Non-steatotic liver
0.827132	Non-steatotic liver
0.698213	Non-steatotic liver
0.657015	Non-steatotic liver
0.277843	Non-steatotic liver
0.716843	Non-steatotic liver
0.541217	Non-steatotic liver
0.605552	Non-steatotic liver
0.270339	Non-steatotic liver
0.193691	Non-steatotic liver
0.570321	Non-steatotic liver
0.27356	Non-steatotic liver
0.562649	Non-steatotic liver
0.145683	Non-steatotic liver
0.743694	Non-steatotic liver
0.62244	Non-steatotic liver
0.346131	Non-steatotic liver
0.386324	Non-steatotic liver
0.252527	Non-steatotic liver
0.26815	Non-steatotic liver
0.579926	Non-steatotic liver
0.617846	Non-steatotic liver
0.226994	Non-steatotic liver
0.28469	Non-steatotic liver
0.678355	Non-steatotic liver
[truncated: 9,530 more rows]

## Sheet: Fig2a
Figure 2a
CellType	umap_1	umap_2
B cell	-1.87145	3.60957
B cell	-0.127202	2.49427
Macrophage	12.8572	3.00089
T cell	-0.34477	12.2365
T cell	1.29659	12.9662
T cell	-1.34776	12.0185
Adipocyte	-10.5704	2.75955
T cell	3.44518	11.0105
B cell	1.69961	4.16144
Adipocyte	-10.0578	2.00889
T cell	0.106921	11.8621
B cell	0.0754524	0.817106
ASPC	-1.22542	-8.97715
B cell	1.48029	3.66242
ASPC	2.63805	-3.95719
B cell	1.68528	3.57166
Macrophage	12.4417	2.26451
Macrophage	12.3372	2.32891
ASPC	2.50729	-2.97976
B cell	-0.0632419	1.68689
SMC	5.4476	-9.32665
T cell	0.364324	11.8259
Adipocyte	-10.7837	2.81304
T cell	-2.26487	11.927
B cell	0.236925	1.747
B cell	-0.60421	2.78753
T cell	1.31361	11.4615
B cell	-1.59392	3.94624
Macrophage	12.5483	3.09854
T cell	-0.243399	13.0249
T cell	-1.44761	11.7368
Macrophage	7.57188	1.46253
T cell	-2.01517	10.7952
B cell	2.10027	3.59626
T cell	-3.57582	9.54479
B cell	1.4823	2.75918
LEC	13.4336	-11.1888
B cell	-1.30895	3.93333
B cell	-0.511907	3.02059
T cell	-0.112957	12.8439
B cell	1.77597	3.48579
T cell	4.89251	10.2
Adipocyte	-9.94146	0.993619
B cell	-1.22813	2.32585
T cell	-1.32468	11.6292
T cell	-0.0680573	12.4384
Macrophage	8.8842	1.51334
Adipocyte	-11.2573	2.48775
Adipocyte	-11.9261	2.26726
T cell	-1.74507	11.4484
B cell	-1.77832	3.91526
LEC	13.4011	-10.6601
Adipocyte	-11.0918	2.88134
B cell	1.12778	3.53235
T cell	0.770459	12.5189
Adipocyte	-13.0649	1.04261
Dendritic cell	14.6088	0.0115745
B cell	0.872389	2.13959
T cell	-0.220834	12.4642
B cell	1.96929	3.21739
T cell	0.575405	11.2164
T cell	-3.54088	9.39236
Dendritic cell	12.3282	1.14084
T cell	-2.55176	11.3556
B cell	1.46264	3.08873
Macrophage	7.46725	1.74401
T cell	-2.23864	12.4547
B cell	1.9022	1.51163
B cell	0.883102	1.19494
B cell	0.206314	2.70391
B cell	-0.0637807	0.71006
LEC	9.48753	-10.8172
T cell	-0.284772	10.7605
Adipocyte	-9.89328	2.22388
Macrophage	12.0613	2.68695
T cell	-0.994826	13.4828
T cell	-0.885415	10.1741
T cell	-1.76616	12.0365
Macrophage	12.4957	3.06078
ASPC	3.76511	-2.6415
T cell	-1.38739	13.954
B cell	-0.392349	1.21751
B cell	-1.39281	3.99113
T cell	-1.22109	10.0914
T cell	-1.17154	10.6641
B cell	1.54975	3.79741
T cell	-2.23435	12.6268
B cell	-0.826643	3.77217
B cell	0.801677	2.33613
B cell	1.16859	2.31384
Dendritic cell	14.3371	0.0866101
T cell	-2.86885	9.40004
T cell	-2.22172	12.588
B cell	0.413038	1.09503
ASPC	3.49017	-3.62352
T cell	2.43908	12.561
ASPC	-1.86367	-7.03289
B cell	1.08108	1.53888
T cell	-1.72216	12.1207
T cell	-1.56814	13.5779
T cell	-2.0273	12.5793
ASPC	1.41689	-2.72479
T cell	-0.109193	13.1106
B cell	2.10267	4.29235
T cell	-0.348765	13.6701
T cell	-0.288148	11.2877
LEC	10.1006	-12.6116
T cell	-0.693383	10.7013
B cell	-1.75386	3.4257
T cell	-1.34065	11.8997
B cell	1.27503	3.65472
Adipocyte	-12.3383	2.33488
Macrophage	8.4745	2.90512
T cell	-1.19947	13.0565
Macrophage	8.25425	2.09281
T cell	0.0272098	12.3422
B cell	0.690369	1.19628
B cell	0.42775	2.61044
B cell	1.50955	3.20711
ASPC	-5.35769	-4.64948
Endothelial	-1.44501	-16.3699
B cell	2.18018	1.03003
T cell	-0.987519	12.3129
LEC	12.623	-11.1003
T cell	-0.908919	12.297
T cell	-0.120391	10.7645
B cell	-0.273549	1.52186
LEC	13.3054	-10.6905
B cell	1.28539	2.18063
ASPC	-3.49609	-3.47314
T cell	-2.35528	13.0469
T cell	-0.255892	9.36613
B cell	0.830353	1.69588
B cell	1.86383	3.20331
B cell	0.322456	2.04306
T cell	-1.196	12.8188
T cell	-0.873684	11.4364
T cell	-2.49147	11.1606
T cell	-0.472229	12.7804
T cell	-3.6177	9.55885
ASPC	3.3932	-3.99731
T cell	-2.25899	10.3691
T cell	0.95594	13.0231
B cell	2.0109	3.6133
B cell	1.70216	3.11812
ASPC	-4.75916	-4.11326
T cell	3.00404	12.2155
T cell	2.72607	11.0236
T cell	-2.41184	12.2779
B cell	0.687346	2.6203
T cell	-2.05681	13.4632
B cell	-1.96906	3.74195
Dendritic cell	11.9242	1.60733
ASPC	1.39963	-3.11366
T cell	-3.592	8.76024
B cell	-0.405006	3.63514
T cell	-0.128893	7.71123
T cell	1.71836	11.6968
B cell	-1.56529	3.86559
ASPC	1.28272	-2.7282
T cell	2.06623	12.1012
ASPC	-3.33227	-3.78936
ASPC	-0.623591	-7.85126
B cell	-0.348933	0.50647
B cell	-0.896227	0.871805
Macrophage	12.186	2.57515
T cell	-3.5882	9.83934
B cell	-0.567679	0.959015
B cell	-0.68697	2.84679
ASPC	3.20866	-3.48574
T cell	0.198232	13.6736
B cell	0.4729	0.820787
B cell	2.3083	0.887973
ASPC	-3.34806	-3.69616
T cell	-0.713078	11.7875
B cell	-1.66863	3.81338
T cell	0.576632	12.0891
ASPC	2.97181	-3.66251
T cell	0.47994	12.3851
LEC	9.37777	-10.844
T cell	-2.11444	12.5981
B cell	-1.57966	3.87506
T cell	-2.8777	9.45765
B cell	0.730491	1.21123
Endothelial	-5.07935	-13.8708
ASPC	-0.66086	-6.92416
B cell	1.46673	2.83115
T cell	3.12532	12.0469
B cell	0.0304088	0.965057
T cell	1.76679	11.5174
SMC	4.89962	-8.85056
T cell	-1.48534	10.6243
T cell	-0.67068	11.9851
B cell	-0.758455	0.737401
T cell	3.55625	11.9028
ASPC	-3.48709	-5.98615
Adipocyte	-11.7002	1.5332
T cell	-0.968318	13.2184
ASPC	1.4144	-2.69455
Adipocyte	-11.9406	0.903384
ASPC	3.46985	-3.68855
Adipocyte	-12.7361	1.62533
T cell	-3.5191	8.68263
T cell	-0.45567	11.6054
ASPC	2.00744	-3.82566
B cell	-1.02579	3.6506
SMC	4.76601	-10.481
Macrophage	12.3292	3.08569
ASPC	-3.01751	-3.38118
ASPC	3.84871	-4.01566
T cell	0.127513	12.5521
B cell	0.299461	1.33232
LEC	12.9705	-10.7046
B cell	-0.634057	3.84484
T cell	0.494957	13.7403
ASPC	-2.21577	-3.24917
B cell	0.333406	0.520282
B cell	-0.615597	2.97224
T cell	0.229222	13.5444
B cell	0.568608	2.1748
T cell	-0.00235957	13.4432
LEC	9.56642	-11.5453
LEC	12.814	-10.922
T cell	-2.88825	10.8225
T cell	0.332293	12.5821
B cell	0.324411	1.7539
Macrophage	7.47012	2.3303
ASPC	2.74988	-3.40008
T cell	2.46665	12.3506
ASPC	2.09174	-2.73995
T cell	1.62004	11.2886
ASPC	-2.18647	-8.15799
T cell	-1.14568	12.9438
B cell	-0.375199	0.80117
T cell	0.76775	12.4439
ASPC	-0.674153	-7.15552
B cell	0.721751	1.77187
T cell	0.601381	8.89332
SMC	4.74527	-11.2694
T cell	-0.154043	12.6321
B cell	-0.704431	2.02452
B cell	-1.85935	4.00504
Macrophage	7.79391	1.5995
Macrophage	11.8682	2.22743
ASPC	-0.19173	-7.82197
ASPC	3.62081	-4.22923
T cell	0.460625	11.4264
T cell	-0.91842	9.51225
SMC	5.41608	-7.8264
LEC	13.1661	-11.3598
B cell	1.1469	1.98051
T cell	-0.135246	7.63688
B cell	1.52761	3.61862
T cell	-1.69025	13.398
B cell	2.25764	3.96165
T cell	-0.972425	12.9615
T cell	-2.36351	9.73659
ASPC	-2.94414	-6.2045
B cell	0.698887	0.991146
Macrophage	8.1696	3.52422
T cell	-3.40093	9.73339
ASPC	-4.39108	-4.10163
Dendritic cell	11.6896	0.924775
T cell	2.30684	12.7912
T cell	0.821816	12.2323
B cell	1.17813	2.47989
B cell	0.548244	1.69748
B cell	-1.65247	3.89303
T cell	-0.887584	10.2846
T cell	-3.14254	10.4606
T cell	0.173851	14.2394
B cell	-0.815295	1.06143
SMC	5.32146	-8.96398
ASPC	3.4752	-4.41357
Macrophage	7.86981	1.6406
T cell	1.22047	12.0493
Adipocyte	-10.7018	3.355
ASPC	3.14379	-3.30088
T cell	-0.811937	11.1569
ASPC	-1.09584	-8.59663
Endothelial	-5.08641	-14.5666
B cell	-0.614725	0.623022
B cell	1.23793	2.11805
T cell	0.712048	13.0984
Macrophage	8.76808	1.76665
ASPC	2.46388	-2.59796
B cell	1.1947	3.04254
ASPC	3.56701	-3.89446
T cell	-1.13344	12.787
ASPC	0.799841	-3.21321
T cell	-0.740562	9.40544
Macrophage	12.2596	3.10887
T cell	-1.67091	11.1394
ASPC	3.11419	-4.14708
T cell	-0.0670794	10.5229
ASPC	-5.48234	-4.34225
Endothelial	-2.22572	-16.8486
B cell	1.49076	2.85637
B cell	-1.03363	3.27308
T cell	-2.05921	12.2479
B cell	1.17446	2.43135
B cell	-0.123426	0.930154
T cell	-0.0551582	9.15658
T cell	-0.771115	11.3859
B cell	-1.66171	3.46951
LEC	13.2297	-10.9253
Dendritic cell	14.5879	0.0160788
ASPC	0.899726	-3.57423
T cell	-0.402381	8.14883
LEC	11.7469	-11.7336
LEC	12.6473	-11.1298
B cell	0.424419	1.28717
B cell	-0.277881	2.1216
B cell	-1.50655	3.8714
T cell	-0.205914	10.7356
B cell	0.419491	3.4603
B cell	1.91307	3.31208
T cell	1.44214	13.1545
Adipocyte	-10.6861	1.98101
B cell	-0.11729	2.00946
B cell	-2.27967	3.6777
B cell	-1.63111	3.75807
LEC	10.775	-12.1407
ASPC	2.20905	-3.96588
T cell	0.490683	10.0968
B cell	-0.390762	1.14046
T cell	-1.60808	11.563
T cell	0.0721567	10.9253
ASPC	-1.82944	-6.18125
ASPC	3.53037	-3.84219
ASPC	-2.96946	-4.79054
B cell	0.0564668	2.3201
T cell	-0.253971	12.7042
Adipocyte	-11.5495	1.08554
B cell	-0.16443	2.34128
T cell	1.03777	12.7395
T cell	-1.3995	10.1121
ASPC	-2.92511	-5.8932
T cell	-1.56194	11.2271
T cell	-1.67945	12.419
LEC	13.1827	-10.6937
Macrophage	8.20621	0.7551
ASPC	-1.65487	-7.63079
ASPC	-5.20529	-4.51585
T cell	-1.14618	13.4978
T cell	1.66987	12.7721
B cell	-1.28851	3.22856
T cell	-0.647837	12.3282
T cell	-0.275977	8.15773
Dendritic cell	14.551	0.0529921
T cell	-2.71883	11.0236
B cell	-0.583019	2.09375
T cell	1.05209	11.3751
B cell	0.696676	3.89119
B cell	1.21209	2.40523
T cell	-3.59236	9.32814
T cell	0.919141	10.5102
B cell	0.156438	3.047
T cell	0.717802	12.7702
LEC	13.2661	-10.9535
Macrophage	12.2913	2.5849
T cell	0.883923	13.8806
B cell	1.88602	3.28165
T cell	-1.49608	11.4734
SMC	5.60847	-9.37051
ASPC	2.40579	-3.33113
LEC	9.96668	-12.3817
B cell	-0.880733	3.48475
B cell	-1.626	3.4318
T cell	-0.583383	11.6099
Macrophage	12.5372	2.50621
T cell	-3.16638	9.01758
B cell	-1.84971	3.74823
B cell	-1.36891	3.8287
ASPC	0.753204	-3.01216
Macrophage	12.8671	2.72024
B cell	1.09084	4.24097
T cell	-0.656802	12.9265
ASPC	3.26337	-3.84689
T cell	-1.59182	13.8117
B cell	0.0321708	1.17576
B cell	-0.469723	1.11455
T cell	-3.56824	9.17196
ASPC	-0.344814	-9.04094
B cell	-1.85449	3.91843
Dendritic cell	14.6054	0.0183137
LEC	13.2862	-10.8244
Adipocyte	-12.7224	0.779555
ASPC	-3.9378	-3.76338
T cell	0.376252	11.4773
T cell	-2.68519	11.1151
ASPC	-2.73495	-4.92324
B cell	-1.47021	2.9973
Endothelial	-4.79882	-14.0107
Macrophage	7.96447	1.0262
T cell	0.755739	11.9501
T cell	-0.0329264	12.8918
Macrophage	8.76345	3.72603
ASPC	3.36719	-3.93178
T cell	0.167426	11.0859
ASPC	-4.87018	-4.91962
B cell	-0.440306	0.641432
T cell	-1.93667	12.1722
Endothelial	-4.77886	-13.679
B cell	0.208427	1.51783
B cell	0.838561	1.63346
T cell	0.766767	13.9406
B cell	0.283236	1.51524
B cell	-1.9658	3.89401
B cell	1.93382	4.2069
T cell	-1.20695	12.7522
T cell	-1.92712	12.6138
T cell	-0.137116	11.1204
T cell	-2.33987	12.8505
B cell	0.489831	2.37197
ASPC	-1.03044	-8.42763
Dendritic cell	14.0814	0.348909
ASPC	2.42443	-3.74119
B cell	-1.06898	3.46336
B cell	-1.90776	3.87063
B cell	1.86148	3.87876
Endothelial	0.637002	-15.1748
T cell	-0.507329	12.1271
T cell	-3.27764	8.84959
Endothelial	-4.5105	-14.2685
ASPC	-2.94277	-5.24753
B cell	0.326924	1.31919
B cell	-0.30446	0.402347
T cell	1.3866	10.249
T cell	-2.24219	10.5618
T cell	-0.223817	8.18827
B cell	0.320943	1.04399
SMC	5.44083	-8.74465
T cell	-2.64846	10.0509
B cell	0.775778	2.44274
B cell	-1.76631	3.83093
B cell	0.518747	1.19513
T cell	-0.510545	12.6544
B cell	2.12707	1.03127
LEC	10.1328	-12.454
T cell	-1.57182	10.3274
B cell	2.08348	3.78832
T cell	-0.699952	12.7897
B cell	0.21538	1.18858
T cell	-1.05083	13.6795
ASPC	-0.670613	-8.50446
Macrophage	8.1457	1.02477
T cell	-1.51237	13.2455
B cell	-1.50077	3.1969
ASPC	0.791593	-3.0864
T cell	0.668619	10.2816
ASPC	1.83222	-3.69791
T cell	-1.26009	11.5344
T cell	-2.53985	10.7809
T cell	-0.105699	12.4169
B cell	0.0775883	0.965164
Dendritic cell	11.7887	0.926335
T cell	0.309424	13.9833
T cell	-0.977626	10.2223
B cell	-0.0430663	2.80593
Macrophage	7.55198	1.75842
T cell	-0.560819	12.8355
T cell	0.341225	12.4518
ASPC	2.81009	-3.18743
ASPC	0.676881	-3.13807
Dendritic cell	11.9316	1.46482
T cell	-1.04908	12.7957
B cell	1.31365	2.58145
T cell	-2.71278	11.7699
Macrophage	12.8912	2.88933
T cell	4.01005	11.4706
B cell	-0.204965	1.25084
ASPC	-3.44997	-5.22026
Endothelial	-2.16154	-15.6622
Macrophage	8.60021	2.91173
T cell	0.181555	9.96381
T cell	1.01461	10.5661
B cell	-1.35177	3.8862
B cell	0.786597	2.12776
LEC	9.34964	-10.4808
Adipocyte	-11.5256	0.92202
T cell	-0.183238	12.753
Adipocyte	-8.99172	2.02805
T cell	-3.40586	9.32953
ASPC	2.66076	-3.31301
T cell	1.37886	11.1963
T cell	0.867798	11.8726
ASPC	-4.15848	-4.69893
T cell	-1.55432	11.1108
T cell	-0.997998	9.5346
T cell	0.272792	13.3038
T cell	-2.73368	9.47609
Adipocyte	-12.4437	0.797763
Adipocyte	-13.2746	1.26482
T cell	-2.39366	11.0413
T cell	-2.99618	8.89073
Adipocyte	-11.014	2.93887
Dendritic cell	14.5892	0.0157085
Dendritic cell	11.9382	0.762333
LEC	13.3754	-10.9437
T cell	0.624983	13.7412
ASPC	3.55295	-3.86714
ASPC	3.35909	-4.13999
B cell	0.283094	1.37298
B cell	-0.0925946	1.03186
Adipocyte	-9.01855	2.8407
B cell	0.84072	1.59625
B cell	0.586813	1.5071
T cell	-0.0220317	13.2032
T cell	-0.233729	13.1981
T cell	-1.11838	12.1562
B cell	1.01907	1.36296
ASPC	-4.98537	-4.21441
B cell	1.22769	1.71008
B cell	-1.23739	1.7018
Dendritic cell	11.4315	1.02027
B cell	-0.798554	1.00575
ASPC	-5.272	-4.36013
B cell	-0.267393	0.699154
T cell	1.00145	13.3541
Adipocyte	-10.4373	1.26626
T cell	-2.77103	12.601
B cell	-0.112065	0.699262
Endothelial	-4.45035	-14.8987
ASPC	-0.925856	-8.9219
T cell	-2.12001	12.5566
T cell	-1.32637	10.443
ASPC	-1.77515	-7.79401
ASPC	-3.99088	-4.79047
Adipocyte	-10.8462	2.63655
B cell	2.34187	0.896248
Macrophage	12.4757	3.23635
ASPC	0.107329	-8.29818
T cell	0.245078	9.06683
SMC	5.34479	-7.63579
ASPC	3.12754	-4.31838
T cell	-0.419024	13.3535
B cell	0.234412	1.58547
Mesothelium	12.5067	-6.35186
Macrophage	12.642	2.72797
B cell	0.00332719	1.41098
T cell	0.0857657	11.2133
Dendritic cell	14.695	-0.0419053
T cell	-3.4909	9.62037
B cell	0.0779523	3.40944
Macrophage	12.2654	2.81633
B cell	1.80374	4.22076
ASPC	0.0852101	-3.24707
T cell	-3.046	9.48305
T cell	-2.84772	10.0288
T cell	-0.76739	12.8937
T cell	1.00482	11.7568
T cell	-3.56889	8.89264
T cell	-3.24028	10.3004
T cell	1.87968	11.4232
T cell	-0.0972189	12.7901
B cell	0.120652	0.894181
T cell	-1.26038	12.072
Macrophage	9.09285	3.8326
T cell	-0.9812	12.4164
B cell	-1.18387	3.11094
ASPC	-2.76682	-5.69688
B cell	-0.269639	2.20292
Adipocyte	-9.73443	0.962154
T cell	0.36392	12.0525
B cell	0.529019	3.51729
T cell	-0.75804	11.3149
ASPC	2.00927	-3.60025
ASPC	3.46523	-4.38163
Adipocyte	-9.12766	2.49058
B cell	-2.01149	3.60288
Adipocyte	-10.8501	1.73484
B cell	1.05009	1.4946
B cell	0.678967	2.19209
T cell	-1.78547	9.75593
ASPC	2.30122	-4.11555
T cell	-3.23949	8.80614
B cell	0.525674	1.54853
T cell	-3.57545	9.71273
T cell	-2.35591	12.3334
LEC	12.7368	-11.1016
T cell	0.984018	12.0621
ASPC	3.50059	-3.96091
T cell	-1.11169	10.7281
B cell	-1.83395	3.98139
T cell	-2.6728	10.2709
T cell	-2.49097	9.41847
B cell	-1.82191	3.96977
T cell	-3.51153	8.44517
T cell	-2.27103	13.0488
B cell	2.18033	0.89538
T cell	-3.19802	10.0254
B cell	0.799047	3.23048
B cell	1.59207	2.77991
B cell	1.46345	3.50838
T cell	0.680787	13.2947
B cell	1.41503	4.20482
T cell	-0.124899	12.8421
LEC	10.2391	-12.3659
ASPC	1.97528	-2.66214
B cell	-0.266087	3.53269
T cell	-1.45373	12.7119
T cell	-1.04471	12.5167
LEC	13.2324	-10.9981
Macrophage	12.7094	3.23866
SMC	5.32796	-7.76523
T cell	0.0935698	11.3893
B cell	0.188081	3.56081
B cell	2.38996	1.80422
T cell	-2.63351	10.3831
Adipocyte	-11.5936	2.32197
T cell	1.43814	11.9476
Macrophage	7.70421	0.9589
B cell	0.844891	2.7543
B cell	0.771501	1.5894
T cell	-3.63679	9.41482
T cell	-1.17207	13.294
T cell	-2.71352	8.99108
B cell	1.65334	3.61535
T cell	-2.55497	9.66112
ASPC	1.88457	-3.70338
T cell	0.344146	9.78288
B cell	2.29321	1.94801
T cell	-3.44809	9.11393
ASPC	-3.28844	-3.54317
ASPC	-2.7194	-5.60775
T cell	-1.31821	11.9476
T cell	-0.646397	11.4162
ASPC	-0.706397	-7.11456
T cell	-2.40548	12.8738
T cell	-0.147369	12.3851
ASPC	1.25579	-3.06916
T cell	0.687331	12.2887
T cell	-1.37678	10.7676
B cell	0.350873	1.19116
B cell	0.0865148	0.479313
T cell	-0.22378	9.37228
T cell	0.234135	11.8902
T cell	0.617078	13.1411
T cell	0.0213857	12.7599
T cell	0.47125	10.4701
B cell	0.985983	1.13537
ASPC	-4.87631	-4.18033
T cell	-1.75648	11.8927
B cell	0.552989	1.60212
ASPC	-4.48466	-4.42555
T cell	-1.50706	10.1232
B cell	-0.258768	2.64581
ASPC	-1.76405	-7.22598
T cell	-1.55686	10.5279
LEC	13.2426	-11.2236
T cell	-0.299368	12.1532
Macrophage	8.04072	1.22679
Adipocyte	-9.71685	1.03498
B cell	-1.87429	3.53894
Adipocyte	-11.2582	1.01893
ASPC	-5.07996	-3.99838
Endothelial	-2.29784	-16.0788
B cell	0.284882	1.05153
Adipocyte	-12.8438	1.46967
T cell	-0.552372	14.153
B cell	1.24145	3.64635
T cell	-2.89938	9.36502
T cell	-0.70919	12.7873
T cell	-1.7891	10.6486
T cell	-0.0352382	8.48144
Adipocyte	-10.2368	2.90759
T cell	0.420842	13.5744
T cell	0.579344	13.2606
B cell	2.13962	4.10748
T cell	0.152786	11.0827
Macrophage	8.25961	1.27938
ASPC	3.4826	-2.90067
Adipocyte	-11.4865	3.22118
T cell	-2.90271	9.70719
T cell	0.726	12.7339
B cell	2.19057	3.88924
T cell	-1.95848	12.2885
ASPC	-2.62332	-6.99622
ASPC	2.52109	-4.15874
B cell	1.95681	4.19731
B cell	-0.580984	0.612248
B cell	-1.95089	3.57493
B cell	1.33218	3.56546
B cell	0.620426	3.13465
T cell	-2.47351	10.3016
T cell	-0.970007	12.4447
B cell	0.652292	2.38253
T cell	-0.757474	10.3992
ASPC	-3.84882	-5.6613
Endothelial	-4.90201	-14.3534
Endothelial	-5.14686	-14.0266
LEC	13.0995	-11.0247
Adipocyte	-12.5432	0.915795
ASPC	2.73692	-3.48003
B cell	-0.564629	0.730176
B cell	-0.586056	0.740345
Adipocyte	-12.9001	1.95877
ASPC	2.153	-3.36701
T cell	-0.995618	9.15424
T cell	0.14124	11.5981
T cell	-0.00342368	8.29384
T cell	-0.818816	11.8845
B cell	-0.205921	2.93284
T cell	-2.0772	13.2045
T cell	-0.295816	12.52
T cell	-1.6583	12.8844
T cell	-1.54595	11.2174
ASPC	3.27273	-4.10776
T cell	3.40632	11.8023
T cell	0.380826	12.6713
B cell	-0.536101	3.55253
Adipocyte	-13.1772	1.21916
ASPC	3.21241	-3.98885
B cell	0.352089	1.43288
ASPC	3.32323	-2.73615
T cell	0.298835	13.9402
T cell	-0.356381	12.1545
T cell	-1.00746	13.6666
B cell	-0.78251	1.40989
T cell	2.10464	13.082
Adipocyte	-9.96193	1.39323
B cell	3.33145	1.33233
B cell	1.2399	2.59824
B cell	0.926507	1.32649
T cell	-3.38286	9.48379
Macrophage	12.921	2.9973
T cell	0.678456	10.3029
T cell	1.91391	12.009
B cell	-1.97294	3.86325
SMC	5.67714	-9.27485
B cell	2.30145	4.38804
Macrophage	12.524	2.34158
Dendritic cell	14.4769	0.0999911
B cell	2.00809	3.99549
T cell	0.0593323	12.144
T cell	-1.7554	13.5173
B cell	0.847386	2.40306
Macrophage	9.14669	2.16769
T cell	-0.767888	12.6283
T cell	-0.890318	13.3565
Macrophage	7.55359	1.46989
T cell	-3.38967	8.63586
T cell	-0.15329	9.80278
T cell	3.6432	11.7961
T cell	-3.35117	9.30109
ASPC	2.62248	-3.43169
T cell	0.464765	13.6796
T cell	0.915376	13.6433
Macrophage	11.6108	1.80567
T cell	-2.76468	12.2869
ASPC	0.0450632	-3.21316
B cell	-0.193387	2.2716
T cell	-0.687591	13.162
T cell	-2.67678	9.96262
B cell	0.908408	1.40083
ASPC	-0.204273	-8.68328
B cell	2.31054	2.27826
Macrophage	9.38757	1.84273
T cell	-0.10456	7.52889
T cell	-2.93366	9.43639
T cell	-2.64948	9.70379
B cell	0.12709	1.13136
T cell	-0.336757	8.50218
B cell	1.63237	3.23275
T cell	-0.109534	11.0799
B cell	1.54989	2.75237
B cell	0.359837	1.70655
ASPC	0.616334	-9.03074
Adipocyte	-11.1728	3.52993
T cell	-1.34045	12.157
T cell	1.1049	11.401
T cell	-2.03876	12.4068
ASPC	2.22185	-3.80403
B cell	1.60882	3.63826
ASPC	-3.57302	-5.30173
B cell	0.745369	1.403
SMC	5.58285	-9.37613
T cell	1.28603	12.1878
T cell	0.72238	12.7166
B cell	-0.71907	3.02113
B cell	0.836899	1.40548
B cell	-2.13013	3.86858
Macrophage	12.8799	3.09485
T cell	-3.28549	9.01171
B cell	2.1875	4.28216
Endothelial	-2.75389	-15.6494
B cell	-1.59257	3.10131
T cell	-1.49021	11.112
Macrophage	8.03324	2.28893
T cell	3.18913	11.188
ASPC	-2.93164	-4.57813
T cell	-3.01366	9.95895
ASPC	2.64693	-3.26788
ASPC	2.82254	-3.84685
LEC	12.9592	-10.668
T cell	-0.094545	12.1494
B cell	-2.0263	3.4767
Macrophage	7.76047	2.87273
B cell	2.11494	3.25499
B cell	0.0899226	0.60927
T cell	-2.8555	10.5012
B cell	-0.211518	0.815512
Adipocyte	-11.8104	1.80571
LEC	13.2407	-10.6027
B cell	1.63342	3.45783
Endothelial	-3.96208	-14.0093
T cell	0.527724	10.5071
B cell	1.25898	2.6101
T cell	0.768976	11.0751
B cell	0.68997	2.62851
T cell	0.573429	12.9454
B cell	0.437042	1.75971
ASPC	1.86023	-3.14246
T cell	-1.197	12.6019
B cell	-1.55216	3.91883
Dendritic cell	12.161	0.802478
ASPC	2.4425	-2.71348
Endothelial	-4.12732	-13.9198
T cell	-1.51845	11.6831
T cell	-2.17432	11.0135
B cell	-0.286934	3.41571
T cell	-1.0754	13.5868
T cell	-0.461338	10.0599
T cell	0.187592	10.1499
T cell	-0.0384303	11.8021
B cell	-1.86295	3.63697
Macrophage	7.67205	2.73985
Endothelial	-4.70718	-14.3297
Macrophage	7.76739	0.707684
T cell	-1.46072	10.2767
T cell	-3.52915	8.84764
ASPC	0.241109	-9.38718
B cell	-1.67446	3.7244
T cell	-0.974471	9.02176
Macrophage	8.19922	2.98964
B cell	-2.08181	11.4031
B cell	-1.42706	3.37321
T cell	1.17861	14.015
B cell	1.34233	2.90055
B cell	0.251829	2.98702
T cell	-0.0494508	8.37876
B cell	1.51092	2.86641
T cell	-2.22848	8.8862
T cell	-0.251443	12.2918
B cell	-1.94355	3.57508
T cell	-2.36629	12.5521
B cell	-1.85564	3.76154
Macrophage	12.2266	2.92635
T cell	-2.97643	11.28
T cell	-0.800883	9.3033
B cell	1.09693	1.65315
B cell	1.81602	1.74695
T cell	3.60639	10.699
ASPC	1.43823	-2.80073
B cell	1.22677	2.13676
T cell	-2.66914	9.31503
ASPC	-1.47451	-7.94853
Endothelial	-4.59042	-14.4391
B cell	0.259393	0.551815
ASPC	1.79542	-3.72107
SMC	5.23577	-8.87789
T cell	2.28253	11.711
T cell	0.227409	12.1743
T cell	1.06694	13.2206
Adipocyte	-10.8859	1.61557
T cell	-0.162742	11.7875
T cell	0.0720151	12.5904
T cell	0.227014	12.9021
T cell	0.444621	12.0488
T cell	0.20056	8.45697
T cell	-2.00033	10.913
B cell	0.16969	2.35271
B cell	-0.566853	2.90548
T cell	-1.70573	13.4516
B cell	1.81598	3.36223
B cell	1.18621	2.50671
B cell	2.02808	3.53958
T cell	-1.86397	9.60429
Macrophage	12.5885	3.34846
T cell	-2.06979	12.1128
T cell	-2.60604	11.0386
ASPC	2.01839	-3.19201
T cell	-0.250093	7.91881
T cell	0.862618	13.4544
B cell	0.150017	1.85777
B cell	0.297574	2.25083
B cell	-1.57412	2.97419
B cell	-0.512158	1.22577
T cell	-3.49733	8.90964
T cell	0.646706	12.8142
Macrophage	12.697	2.76755
Dendritic cell	11.5035	0.922498
T cell	3.39042	12.2626
ASPC	3.6923	-4.36605
B cell	2.15867	4.19393
B cell	0.467274	1.01093
LEC	10.2505	-12.5219
T cell	-0.247052	11.7084
T cell	-0.446743	12.4353
B cell	0.583645	0.745607
T cell	-1.03395	11.5371
T cell	0.64478	11.6808
T cell	2.42582	11.9652
T cell	-1.4189	11.1433
B cell	0.433714	1.62803
T cell	-2.3667	12.4991
ASPC	-4.74415	-3.55696
T cell	-0.611258	11.4604
T cell	3.33207	12.2485
Macrophage	8.07512	1.31267
ASPC	-1.07983	-6.74793
B cell	-0.128789	1.34224
ASPC	-0.593825	-8.98708
T cell	-0.0646185	10.6467
ASPC	3.54356	-2.58181
T cell	-2.12197	12.5891
T cell	1.25514	12.6213
ASPC	1.72133	-3.2213
T cell	-2.31979	9.17746
B cell	2.16226	1.12545
T cell	-1.72863	13.7564
T cell	3.55224	11.1043
T cell	0.737574	13.0561
Macrophage	7.51607	1.80929
T cell	-0.787688	10.741
T cell	3.32038	12.1664
T cell	-1.13709	12.5275
T cell	0.763107	13.4529
T cell	3.98376	11.7485
B cell	1.69911	4.25409
ASPC	2.99889	-3.76846
T cell	-0.356827	8.10707
ASPC	-1.01871	-9.12178
T cell	0.272143	13.6976
ASPC	2.40163	-3.25817
ASPC	0.0915747	-3.18197
B cell	2.03627	4.21607
B cell	0.59475	1.36499
LEC	13.2679	-11.2666
T cell	-2.52845	12.5002
Macrophage	8.21256	2.01654
Adipocyte	-11.6371	2.86393
B cell	0.73769	1.24147
LEC	13.2962	-11.2606
ASPC	2.20543	-3.51077
T cell	-0.464191	11.6003
B cell	0.304905	1.36066
B cell	-1.90462	3.72106
ASPC	-5.04163	-4.34177
Adipocyte	-10.1533	0.907282
T cell	-0.114958	11.1757
T cell	-0.114441	11.2246
B cell	-1.8457	3.67618
T cell	-1.56138	13.0379
B cell	5.04021	10.0923
T cell	0.16484	12.6124
T cell	-1.44498	13.1052
ASPC	-3.28401	-3.94534
T cell	-1.57232	12.9498
T cell	3.31579	11.6073
B cell	0.876197	3.22339
Adipocyte	-10.8222	1.80916
T cell	-3.31446	10.3791
Macrophage	10.0704	2.07964
ASPC	-0.746378	-9.1402
T cell	-0.422336	9.4344
T cell	-2.81998	9.41363
T cell	-1.89372	13.3952
B cell	1.40655	3.5332
T cell	1.91831	12.2127
B cell	0.315395	1.77228
B cell	1.77499	3.14789
T cell	-0.444001	11.8915
Macrophage	12.257	2.74867
T cell	0.672976	10.894
B cell	-0.592557	2.91415
T cell	-0.109381	9.66342
ASPC	2.13797	-3.99757
ASPC	-1.77784	-6.953
T cell	-0.361032	9.42405
LEC	12.9058	-10.787
SMC	4.85042	-8.77794
Endothelial	-4.10844	-13.5025
T cell	-3.30106	9.17787
T cell	-0.164895	10.9223
T cell	-0.389242	12.2969
B cell	0.685233	3.13363
ASPC	2.08628	-2.63056
T cell	-0.902279	11.342
B cell	0.237861	2.17997
LEC	13.3044	-11.1926
B cell	0.125245	1.42748
B cell	-1.57185	3.44127
B cell	-0.733835	3.05341
ASPC	-2.94597	-3.52296
T cell	-2.14205	12.6845
B cell	0.290635	1.63149
B cell	-1.76744	3.81009
T cell	-0.441078	10.2247
B cell	-2.00631	3.75002
B cell	0.567423	2.84014
T cell	1.65747	12.5501
T cell	0.466589	12.3881
T cell	-0.970649	12.778
Endothelial	-3.45106	-13.9345
B cell	-0.545132	3.18867
B cell	1.11586	2.36645
Macrophage	8.95769	2.82351
T cell	-1.19752	12.7869
T cell	-1.96755	12.9596
T cell	0.0861307	8.97465
Adipocyte	-9.74332	0.988382
ASPC	1.6159	-3.0293
B cell	-1.00365	0.640097
ASPC	-5.089	-5.00647
Macrophage	8.87916	1.0902
T cell	-2.86567	10.5831
B cell	1.68639	3.93846
ASPC	1.50072	-2.90071
B cell	0.668512	0.925961
T cell	-1.06678	12.8686
T cell	0.766288	14.1573
B cell	-0.0125831	1.21554
ASPC	-0.921027	-7.44966
ASPC	2.13703	-2.83672
T cell	0.521796	10.1314
B cell	0.926297	2.37145
Adipocyte	-11.1786	1.31395
Dendritic cell	11.5227	0.990017
B cell	0.128812	0.751819
ASPC	2.38713	-3.62237
T cell	0.636459	13.6654
B cell	1.19429	3.73774
T cell	-0.345672	11.9131
ASPC	-0.732838	-7.331
T cell	-3.10089	9.65732
B cell	1.27239	2.51618
Endothelial	-1.94527	-15.6031
B cell	-1.1536	3.76075
T cell	-1.2409	12.7287
B cell	2.04564	4.3151
B cell	0.624457	2.9187
ASPC	2.57734	-3.12319
ASPC	2.35028	-3.01574
T cell	1.3849	11.9668
SMC	5.81866	-11.072
ASPC	3.28861	-4.48426
B cell	0.382604	0.930976
T cell	0.090187	13.9294
T cell	0.107731	11.9345
T cell	0.116656	8.53355
B cell	1.13084	2.97533
B cell	-1.43525	3.90985
ASPC	0.46342	-3.10832
Endothelial	-5.58895	-13.825
B cell	2.006	3.44033
B cell	-0.560874	1.09721
Macrophage	12.6897	2.97698
T cell	-1.44935	10.8223
T cell	3.29879	12.2245
ASPC	-0.590753	-8.65624
Adipocyte	-12.1583	2.07522
B cell	0.630338	0.756327
T cell	-1.12163	13.708
B cell	-2.21901	3.82584
B cell	-1.01051	3.57612
T cell	-0.153431	8.40055
ASPC	0.809414	-3.16273
T cell	2.32552	11.6556
B cell	0.0135533	0.621379
T cell	-2.36428	9.48469
T cell	-1.40069	12.6171
T cell	-1.98677	13.1433
T cell	0.656428	10.676
Macrophage	7.33412	1.6785
B cell	-0.172432	0.248216
T cell	-2.27902	10.051
B cell	-1.53582	3.44451
T cell	-0.878567	14.1068
B cell	-1.48726	3.80642
B cell	1.03129	4.59571
Macrophage	8.05936	0.998846
B cell	2.15679	3.61582
LEC	13.3512	-10.7719
LEC	13.2135	-10.5918
T cell	3.82847	11.2532
ASPC	0.0865377	-7.90783
Dendritic cell	13.89	0.326476
T cell	-1.5061	12.5988
T cell	-0.401733	13.5141
Adipocyte	-10.3072	3.16002
T cell	-1.43841	10.8624
Endothelial	-2.15505	-16.869
T cell	-2.46078	9.25334
SMC	5.08622	-7.67013
T cell	-0.994183	12.7034
B cell	-1.05586	1.03349
T cell	-2.32804	12.8345
B cell	-1.69907	3.18162
ASPC	2.23832	-2.696
ASPC	-2.63933	-6.36656
SMC	5.19249	-8.78021
B cell	-1.10428	3.11091
T cell	0.333306	10.4338
ASPC	0.0386574	-7.33257
T cell	-0.117624	13.2253
B cell	-2.17306	3.77517
ASPC	1.79283	-2.74762
Macrophage	12.4818	2.85095
T cell	-0.102598	9.82872
T cell	-1.41297	11.0272
B cell	-1.387	3.64382
B cell	-1.39699	3.7755
T cell	-3.17437	9.06393
LEC	12.4781	-11.441
T cell	-2.12949	11.6583
ASPC	-4.41303	-5.3394
ASPC	0.907797	-3.11457
B cell	0.526167	1.62476
T cell	0.762415	11.0473
ASPC	-3.93518	-3.47007
B cell	2.05759	3.6577
T cell	0.567529	10.4811
LEC	9.44051	-11.0207
T cell	2.84654	12.2526
T cell	0.0891287	8.28083
T cell	-0.206741	12.5738
ASPC	1.83801	-3.10726
Endothelial	-2.35989	-16.4604
T cell	-1.80407	11.9088
B cell	2.1373	3.76055
ASPC	2.18653	-3.01539
Macrophage	12.519	2.88138
T cell	-3.00409	10.2231
LEC	13.1454	-10.7726
T cell	-1.14606	9.15655
ASPC	-1.45601	-6.90728
B cell	-1.85866	3.5577
T cell	0.389569	13.5943
Dendritic cell	12.1496	0.926852
LEC	12.1398	-11.4889
Adipocyte	-11.0395	1.65934
B cell	-0.206322	0.552482
T cell	-1.38057	12.9389
ASPC	-1.75582	-7.33473
T cell	-0.640936	12.7923
B cell	-0.0666271	1.887
Adipocyte	-9.10567	1.55112
T cell	0.753191	13.8853
ASPC	0.591517	-3.15633
B cell	-0.115404	4.00602
T cell	-0.089877	11.8389
T cell	3.46164	11.3059
ASPC	2.12593	-2.94771
T cell	-1.50352	10.608
T cell	1.27075	11.9937
T cell	-0.514016	13.298
B cell	-1.23273	3.80823
T cell	-1.91011	11.4388
Macrophage	12.7508	2.87929
B cell	1.88037	3.32372
T cell	-0.0399137	13.5901
Adipocyte	-11.7328	2.70959
SMC	5.16975	-8.86185
LEC	12.1385	-11.5325
T cell	-0.505457	12.4284
B cell	0.867799	2.607
Dendritic cell	14.1223	0.296438
T cell	0.229217	10.3784
T cell	-0.461797	10.8887
Macrophage	9.28831	1.49806
B cell	1.7012	3.45916
T cell	-1.09969	11.1509
T cell	-2.99696	9.42395
B cell	0.57926	2.48932
B cell	2.30829	0.878286
ASPC	-1.83928	-6.19563
B cell	-0.545045	3.47165
T cell	-0.186553	9.0619
B cell	2.2144	4.19646
T cell	0.280365	13.5246
ASPC	0.499334	-3.30472
T cell	-0.0529528	8.7524
B cell	-1.84363	3.56526
B cell	-0.460967	0.870465
T cell	-0.0838973	9.43631
B cell	-0.953581	3.38164
T cell	-3.20262	10.665
B cell	-1.45683	3.5613
Adipocyte	-11.6463	1.00494
SMC	4.92664	-8.10626
B cell	1.12989	2.47639
Dendritic cell	14.4896	0.0998103
B cell	1.7383	3.5651
Adipocyte	-9.86605	0.93692
B cell	2.51039	1.66563
T cell	-1.40913	11.1132
ASPC	2.01849	-3.06013
B cell	-0.33275	0.286076
Adipocyte	-12.4326	1.23315
Dendritic cell	12.2202	0.832899
ASPC	2.07098	-2.80124
T cell	0.0462115	11.9697
Endothelial	-1.84761	-15.8537
LEC	12.8333	-10.8357
B cell	-0.391173	1.30751
T cell	-1.14209	12.8294
T cell	-0.0673015	12.8036
ASPC	2.02386	-3.78544
T cell	-2.11928	9.63076
T cell	0.0914746	10.7438
LEC	13.2321	-11.2924
T cell	-0.185779	11.3375
B cell	1.32211	3.46828
T cell	-2.1549	11.3698
T cell	-1.61792	12.5868
B cell	2.35627	1.78622
T cell	0.160235	12.9836
ASPC	2.1253	-2.79803
LEC	10.3351	-12.9184
T cell	-0.788623	10.7271
LEC	12.9596	-10.9956
ASPC	3.11197	-3.89712
ASPC	2.80946	-3.34545
B cell	-1.73616	3.90211
T cell	-1.87042	9.45619
B cell	-1.79434	3.68559
T cell	-2.72671	10.8036
T cell	1.52414	13.3895
ASPC	2.95726	-4.16128
Macrophage	12.8059	2.75414
T cell	-0.389485	10.5028
T cell	-0.471152	8.4508
B cell	1.66486	3.49123
Adipocyte	-10.6369	0.725886
T cell	4.06086	11.2198
T cell	-0.860036	10.6718
T cell	-0.45291	11.1562
T cell	0.86023	13.887
ASPC	2.75711	-3.1424
Adipocyte	-12.1002	1.36941
T cell	-0.215047	12.678
B cell	1.42763	3.0108
Adipocyte	-8.61113	2.18149
SMC	5.06072	-11.9988
Adipocyte	-12.3841	1.45883
T cell	-0.0984608	8.77875
B cell	2.19645	3.90558
Dendritic cell	14.5778	0.0391067
T cell	0.489464	10.8443
B cell	-0.437218	0.465109
B cell	1.8721	3.41463
B cell	2.10839	3.48347
T cell	2.68992	11.2407
B cell	1.43959	2.51739
T cell	0.901542	9.93004
Macrophage	12.455	2.49554
B cell	1.90386	3.11671
T cell	0.23726	13.0819
T cell	0.367232	8.75343
T cell	-0.880903	13.7362
T cell	-1.13885	12.2323
T cell	0.380962	9.66651
T cell	-2.39566	9.56927
T cell	0.958431	11.1555
B cell	-0.935478	0.857679
LEC	10.3543	-12.3246
T cell	-0.186812	12.564
T cell	-2.59134	13.0363
ASPC	2.75901	-3.24172
T cell	-1.08447	12.8324
T cell	-2.76325	11.7538
T cell	0.38299	10.7273
T cell	-3.10996	8.80489
T cell	0.181838	10.8837
T cell	-0.325952	8.8768
T cell	0.369048	13.9565
T cell	-1.56042	11.0547
Macrophage	7.93074	3.10299
T cell	0.343015	9.88304
B cell	-0.458416	1.90276
B cell	0.258402	0.744473
T cell	-2.07354	10.896
Adipocyte	-10.9462	3.01686
Dendritic cell	12.2823	0.846524
T cell	-2.86058	9.22532
ASPC	-2.75043	-5.60071
ASPC	3.00335	-4.15811
T cell	-0.126498	9.85653
ASPC	-4.05602	-3.96419
B cell	0.885257	1.65663
T cell	-0.624461	9.00769
Dendritic cell	14.0039	0.301117
B cell	1.75101	3.22584
ASPC	0.326582	-7.93848
ASPC	-5.56125	-4.69983
ASPC	1.07994	-2.99642
B cell	1.84049	3.74914
B cell	-1.54853	3.74166
LEC	9.74469	-11.8023
T cell	-2.15302	10.0301
Macrophage	8.76547	1.2083
T cell	-0.366312	13.8107
T cell	-0.912157	13.3361
ASPC	-3.88267	-4.31458
T cell	0.0368648	11.4752
T cell	2.82082	11.3821
Macrophage	11.9169	2.26449
B cell	1.62331	3.26111
T cell	-0.0325	9.40009
B cell	1.24453	2.14037
B cell	1.98097	4.29816
Adipocyte	-11.7152	1.70998
Macrophage	10.9776	1.30049
B cell	2.03606	3.72432
SMC	4.93232	-8.80858
Macrophage	8.70625	1.55108
ASPC	2.73347	-3.03292
T cell	-2.617	12.8847
B cell	-1.15111	3.21458
ASPC	-4.31706	-3.74251
T cell	-1.15444	13.2919
B cell	-0.0194084	3.37083
T cell	2.27287	11.9168
T cell	2.38712	12.4902
B cell	0.363468	4.20904
T cell	0.85737	13.5112
B cell	0.838935	2.14945
B cell	0.177644	1.08057
T cell	-2.67836	10.2686
T cell	-0.65678	11.5448
T cell	-1.6843	12.7584
B cell	-0.680153	1.75399
B cell	-0.0468338	1.61602
B cell	1.3653	2.87531
T cell	-1.33928	12.8845
B cell	-0.111375	1.23379
T cell	2.03201	11.757
B cell	-1.89533	4.0199
ASPC	2.63734	-3.66957
Adipocyte	-10.9605	1.43664
T cell	-2.68755	11.2137
Macrophage	9.65898	1.30979
Endothelial	-4.05791	-14.8388
Macrophage	12.4371	2.88279
T cell	1.71393	12.1261
B cell	0.404855	1.98779
B cell	-0.22036	3.13877
T cell	0.316427	10.5904
Macrophage	8.07785	2.84252
ASPC	-0.121006	-8.8339
SMC	5.19395	-8.08009
B cell	-1.21025	3.47122
T cell	2.30681	12.269
LEC	13.0638	-10.7368
T cell	-1.64959	13.6181
Dendritic cell	12.2313	1.09596
T cell	-0.93275	9.72823
T cell	2.58627	12.541
LEC	12.8877	-11.1578
Adipocyte	-9.95643	1.08723
T cell	-0.347387	8.01366
B cell	-0.251564	1.16487
B cell	2.0585	3.64693
T cell	0.0934425	11.5457
ASPC	1.24964	-3.32542
T cell	-2.1602	9.46508
ASPC	2.24939	-3.22745
Adipocyte	-9.60538	1.6375
Endothelial	-4.4878	-14.7096
Macrophage	8.27279	3.25104
ASPC	2.33641	-3.47184
T cell	-0.234854	7.75076
T cell	0.445443	12.6948
T cell	-0.993176	11.4148
ASPC	2.49156	-3.17648
B cell	2.12894	3.3888
T cell	2.80012	12.4066
ASPC	2.58309	-3.42762
T cell	0.192805	13.5156
T cell	-0.625048	9.44776
Dendritic cell	14.6682	-0.020941
T cell	3.63191	11.7187
ASPC	-0.239483	-8.9696
B cell	1.06125	1.8037
Macrophage	7.94713	2.73497
T cell	-0.509128	11.4037
B cell	-0.102847	0.737823
B cell	-0.383589	1.19284
T cell	-0.768272	14.2915
B cell	-0.711762	3.56183
T cell	-1.94055	13.3875
ASPC	-0.723259	-7.30057
T cell	0.0855557	13.3785
T cell	0.780465	12.0881
B cell	-1.42355	3.72393
ASPC	-0.422912	-9.71112
ASPC	-2.09733	-5.85707
T cell	-0.338862	13.6734
ASPC	0.543364	-8.44901
T cell	0.416322	12.1811
T cell	-0.302899	8.75418
T cell	-1.77771	11.6977
B cell	-1.52556	3.88267
T cell	-2.59794	9.48263
T cell	1.46662	12.0955
B cell	0.6927	2.47409
T cell	-0.180541	12.6322
B cell	0.188864	2.46121
Adipocyte	-10.2722	0.628316
T cell	-2.09795	11.6221
ASPC	-0.0604336	-8.56282
ASPC	2.31188	-3.40778
B cell	0.77833	1.08772
B cell	-1.96699	3.92549
T cell	-2.02099	12.5392
B cell	0.383942	1.0686
B cell	1.30547	3.05557
B cell	0.738323	2.1333
B cell	0.365403	0.743398
T cell	0.0764724	10.6171
B cell	2.28474	0.904138
LEC	9.90016	-12.3152
B cell	-1.02119	3.55934
ASPC	1.78845	-3.08995
T cell	-2.09042	10.8471
B cell	-1.7943	3.569
ASPC	3.13704	-3.6659
B cell	0.505224	0.774637
ASPC	2.71411	-2.48203
ASPC	3.53442	-4.2132
B cell	0.99447	3.04876
T cell	-2.94964	10.6166
B cell	-1.79258	3.73991
B cell	-0.746853	2.36268
Macrophage	8.95631	2.367
T cell	-3.30941	9.20674
ASPC	-2.90126	-5.75993
ASPC	2.07491	-3.16898
T cell	1.13827	11.8443
ASPC	3.48473	-3.94507
B cell	0.535107	3.57579
T cell	1.02874	11.7378
ASPC	1.38666	-3.16484
T cell	0.812894	11.4363
ASPC	-2.62045	-6.15287
T cell	0.408833	10.0514
Macrophage	8.04745	3.19622
Dendritic cell	11.7923	0.804026
ASPC	3.0099	-3.30556
ASPC	-2.21846	-4.85699
ASPC	-3.08948	-6.42359
B cell	-1.38547	3.67308
Macrophage	8.30479	1.83344
Adipocyte	-10.778	1.41096
B cell	1.42457	3.41432
T cell	-0.164613	12.3849
B cell	0.403791	2.76059
T cell	0.124109	8.60984
LEC	9.78669	-11.0512
Macrophage	12.2156	2.75542
SMC	5.50268	-11.8706
T cell	-1.20168	9.42252
B cell	0.522687	0.877016
T cell	0.359319	9.49994
B cell	-2.03293	3.52889
B cell	0.945327	2.24777
T cell	-0.426464	9.35841
B cell	1.06446	1.59446
Dendritic cell	14.4016	0.16514
ASPC	-0.928063	-8.45783
LEC	13.3897	-10.7795
Endothelial	-4.74676	-14.2342
ASPC	-2.7854	-3.28676
T cell	-2.45474	10.7038
B cell	-0.299918	2.44449
Macrophage	8.0803	2.98978
T cell	-2.51942	12.7425
Macrophage	8.03886	1.33013
B cell	1.67617	3.25737
B cell	0.204924	1.31039
ASPC	-1.75191	-7.82225
T cell	0.235935	13.5584
T cell	-2.83663	11.1881
T cell	-0.152991	11.9763
T cell	-3.44091	8.58951
ASPC	2.80362	-3.48656
B cell	0.140261	3.00359
ASPC	3.37551	-4.35133
Adipocyte	-10.544	0.791447
T cell	0.927961	13.9619
ASPC	2.1425	-3.22211
B cell	-1.72021	3.90219
B cell	0.51209	1.89739
T cell	-0.677414	13.9195
Adipocyte	-11.3645	0.949048
T cell	0.453146	12.2951
B cell	-1.02725	3.25765
SMC	5.10765	-11.6543
T cell	0.6101	11.0903
ASPC	1.36183	-2.99551
Macrophage	12.5076	2.6785
T cell	-0.429593	10.2281
SMC	4.89235	-8.19147
B cell	-0.121339	0.481114
T cell	-0.730263	12.7951
ASPC	-4.44895	-4.95914
T cell	-0.444	13.1814
LEC	12.6245	-11.369
LEC	10.446	-12.5784
T cell	-3.40355	10.3426
T cell	-3.18339	9.17647
B cell	0.0754153	1.66158
ASPC	2.05872	-2.5932
B cell	-1.08233	1.65164
T cell	0.569408	12.9826
T cell	-0.639353	13.7941
Adipocyte	-12.6876	1.65001
B cell	2.30963	0.993048
B cell	1.36908	2.94051
Endothelial	-0.151904	-15.3441
B cell	0.700486	1.96906
Dendritic cell	14.4834	0.0986591
ASPC	2.93384	-3.67683
T cell	-2.947	9.46466
T cell	1.64853	12.4277
Endothelial	-1.9177	-16.567
T cell	-2.68593	10.6901
B cell	0.158032	3.96845
ASPC	3.16206	-4.15655
ASPC	-2.32298	-3.28058
T cell	0.233041	12.809
ASPC	2.07518	-3.85382
T cell	-2.63226	10.1071
T cell	0.193908	13.1811
Endothelial	-0.433687	-14.8514
ASPC	2.06389	-2.97667
Endothelial	-4.52663	-13.7654
B cell	-1.58766	3.83839
B cell	0.0563674	1.90947
B cell	0.41715	0.636181
B cell	0.888828	2.29559
B cell	-0.827367	1.51826
T cell	0.837471	13.0322
T cell	-0.260786	12.8661
ASPC	2.00643	-2.7278
B cell	0.68779	1.40176
T cell	-3.30875	9.11043
T cell	0.288219	12.2927
T cell	0.039613	12.7365
ASPC	-0.725516	-7.35291
B cell	1.33475	2.45567
ASPC	3.60478	-4.29088
Dendritic cell	11.8643	1.00897
ASPC	0.200924	-8.11837
Macrophage	12.7489	3.21377
ASPC	2.41832	-3.11172
Adipocyte	-13.1785	1.74578
B cell	0.133945	2.64748
Dendritic cell	11.7666	1.15758
T cell	-0.934857	10.4125
T cell	0.125603	10.9151
T cell	-2.55906	12.6818
T cell	-0.846847	12.1288
ASPC	-1.61426	-8.92895
ASPC	2.83367	-3.94779
ASPC	-0.834232	-7.5821
Dendritic cell	13.8964	0.3871
T cell	-2.98337	10.4239
T cell	-0.706434	13.7052
T cell	-0.0957604	11.91
T cell	-2.71985	12.1661
B cell	0.12838	3.60101
T cell	0.548205	13.4539
T cell	0.461497	13.7413
B cell	-0.113783	1.36888
T cell	-0.207491	10.6588
T cell	0.245852	11.3907
T cell	-1.45725	13.2698
T cell	0.073451	13.0542
ASPC	-0.0064808	-8.26428
T cell	0.0103392	11.8208
Mesothelium	12.6943	-6.0521
B cell	0.543577	1.32663
T cell	-0.499655	12.9334
Dendritic cell	14.2273	0.269816
Adipocyte	-11.0713	1.68054
B cell	0.552677	1.77586
B cell	-1.55978	3.83181
LEC	13.13	-10.8443
B cell	-1.30981	3.60947
ASPC	0.907753	-3.07568
ASPC	-0.455179	-8.34909
B cell	0.0592407	0.815627
T cell	-0.00294474	7.71928
B cell	0.920239	1.52237
T cell	0.149903	13.2215
Endothelial	0.753968	-15.4517
B cell	-1.08394	3.81693
LEC	12.2096	-11.4968
B cell	-1.66613	3.79196
T cell	-1.71889	11.5266
ASPC	-2.68892	-5.44522
T cell	-0.248301	12.6105
B cell	-0.802682	3.49118
B cell	-0.00801625	1.01594
Adipocyte	-12.1934	1.91647
T cell	0.0908482	10.7252
T cell	-1.83027	13.4024
B cell	-0.903369	3.21545
T cell	-2.20319	12.2941
Adipocyte	-12.0422	0.911277
Endothelial	-5.46722	-14.1844
T cell	-0.309211	12.0286
T cell	-0.31237	8.79334
ASPC	2.31654	-3.07187
B cell	-1.86949	4.00211
Adipocyte	-11.5051	2.15041
T cell	-1.84804	13.4596
ASPC	2.07319	-2.99606
B cell	1.13181	2.67117
B cell	1.78222	3.91794
T cell	0.473655	11.2214
B cell	1.04744	1.77859
T cell	-0.0306918	7.6201
ASPC	-4.03121	-4.70681
T cell	-0.402341	12.0606
T cell	-3.75818	8.95904
T cell	-2.35982	12.6232
T cell	-3.26282	9.60197
T cell	-3.59052	10.0102
T cell	-2.49204	13.0453
T cell	0.998749	11.55
T cell	-1.25897	13.4357
ASPC	-1.30264	-9.08439
T cell	4.871	10.214
ASPC	2.67515	-3.88667
ASPC	2.4018	-3.65624
Dendritic cell	14.2868	0.242302
T cell	-2.45405	8.8271
ASPC	-5.10518	-4.7138
B cell	-0.0916786	1.00691
ASPC	2.66947	-3.07548
Endothelial	-5.58585	-13.3969
B cell	-1.8205	3.64117
B cell	1.4956	3.23136
B cell	1.42964	2.79184
B cell	0.38828	1.94946
T cell	1.93986	12.0972
T cell	-0.541287	13.5192
B cell	0.913296	1.33154
ASPC	-1.02887	-7.57438
T cell	-0.693649	11.7706
B cell	2.45023	1.81328
Macrophage	11.8508	1.79894
T cell	3.68038	12.0551
T cell	2.50776	11.8333
T cell	-0.0989293	11.1407
T cell	0.651372	13.8147
Macrophage	7.72919	0.905332
T cell	-1.07811	13.8574
B cell	-1.80306	3.44197
T cell	3.61199	11.1012
Endothelial	-2.20441	-16.3449
T cell	-1.43951	11.4692
T cell	-2.22185	12.3841
Adipocyte	-10.835	3.06985
B cell	2.15393	3.90661
B cell	-0.161266	2.28087
B cell	0.235333	0.641799
T cell	-2.59773	9.50825
B cell	0.873354	1.32094
T cell	-1.2072	12.0002
ASPC	-4.22216	-5.41043
B cell	0.580196	1.46706
B cell	0.0252854	0.62395
T cell	-3.5201	9.16736
B cell	1.0992	2.20916
Adipocyte	-12.8252	1.50908
Adipocyte	-9.54432	2.43903
T cell	-0.292785	11.5225
Endothelial	-2.27526	-15.7008
B cell	0.739933	1.0315
B cell	-0.928792	3.14366
T cell	1.66538	10.6472
Adipocyte	-9.75377	1.51732
B cell	0.446331	0.943655
Dendritic cell	13.6662	0.472711
B cell	1.27182	2.95885
T cell	-1.82951	10.5882
T cell	-3.45588	8.74599
SMC	5.28656	-8.97975
LEC	13.1364	-10.6207
T cell	-0.610324	12.262
B cell	0.696038	1.37613
T cell	-2.91217	9.63362
B cell	1.48358	3.13822
ASPC	-4.46434	-4.91709
Adipocyte	-10.7952	3.18481
B cell	2.22621	0.951009
ASPC	-5.15916	-4.05749
SMC	5.6435	-11.6395
ASPC	0.224742	-8.7983
B cell	4.98341	10.1404
Macrophage	7.90592	0.764317
T cell	-2.73232	11.3243
T cell	-0.300055	8.69272
T cell	-0.613337	11.6282
ASPC	3.31497	-4.30645
B cell	-0.618014	1.58885
T cell	-0.482869	13.319
B cell	0.698441	1.13068
B cell	1.98643	1.27243
T cell	-2.74452	10.0214
ASPC	2.60876	-3.03
B cell	-0.509527	2.96996
B cell	0.830352	1.53235
T cell	-3.24989	9.30554
Macrophage	8.24152	2.23758
ASPC	-0.451642	-7.45266
T cell	0.462236	8.94692
B cell	0.0699508	0.789445
B cell	2.6194	1.57601
B cell	0.234977	3.03317
B cell	-1.44704	3.71501
T cell	-1.73699	11.0615
B cell	2.39674	1.7985
B cell	-0.830998	3.59013
LEC	13.2538	-11.3306
B cell	0.421666	1.20239
T cell	0.191154	12.6108
T cell	0.474116	13.0111
T cell	-0.622041	11.7972
B cell	0.667922	1.36912
T cell	0.180698	11.9205
B cell	0.89877	1.94789
B cell	-1.16085	3.30537
T cell	-0.14864	7.95187
Adipocyte	-12.2331	2.213
T cell	-0.191774	13.5599
SMC	5.9465	-10.7172
T cell	0.363625	13.4492
T cell	0.451098	11.7454
Endothelial	-0.968449	-15.4381
B cell	-2.05732	3.68199
B cell	-1.38636	3.84656
B cell	0.807189	3.52458
T cell	-1.5197	11.1628
LEC	12.1633	-11.5064
T cell	-2.22043	9.62236
Macrophage	8.15209	2.43335
B cell	-0.404941	2.01799
Adipocyte	-11.5231	2.35856
T cell	1.20153	12.8365
Macrophage	8.61588	1.52629
T cell	-3.22803	9.53995
B cell	0.573672	2.51551
B cell	1.00707	2.23313
T cell	-3.49607	9.5276
T cell	-0.539544	14.024
T cell	-2.46483	10.1913
T cell	0.0764787	11.8902
LEC	12.7715	-10.9935
T cell	-0.759255	13.7071
LEC	13.3026	-10.5817
T cell	-0.733949	11.8423
ASPC	1.37815	-2.78547
ASPC	2.1615	-2.82594
LEC	12.2634	-11.4542
Adipocyte	-10.3886	0.952286
B cell	1.44788	3.07286
B cell	1.64412	1.4077
B cell	1.93581	4.0202
T cell	-1.34972	12.6245
ASPC	2.58501	-3.175
LEC	13.2112	-10.6664
B cell	-0.334044	1.10636
B cell	-0.29317	1.33132
B cell	2.1514	3.43866
T cell	-2.25265	9.6604
T cell	-2.74359	9.89855
T cell	0.069632	12.0461
B cell	1.80454	3.40608
B cell	-2.05656	3.75983
T cell	-1.79599	12.1019
ASPC	2.82134	-2.8014
LEC	12.4474	-11.4203
ASPC	-2.32374	-7.6854
ASPC	-3.82748	-5.36538
ASPC	-0.588467	-7.90228
B cell	1.22115	2.10754
T cell	2.86306	10.6586
B cell	-0.745526	2.91665
T cell	-1.75117	10.0172
B cell	0.468117	1.45845
T cell	-0.210624	10.7541
Dendritic cell	14.1489	0.272584
T cell	-2.70195	9.21895
T cell	0.326681	13.0148
T cell	-3.11094	10.1817
ASPC	-1.36175	-7.48345
T cell	-0.142965	13.3944
Adipocyte	-9.93575	1.05553
ASPC	-5.66832	-4.54893
Macrophage	12.6365	3.20916
Adipocyte	-10.5491	1.05483
ASPC	3.47928	-4.39123
T cell	-0.210801	12.4771
Endothelial	-4.84414	-13.5264
T cell	1.04519	12.8532
Endothelial	-2.88195	-14.8843
ASPC	0.790559	-3.26463
Macrophage	12.51	3.45847
T cell	0.4812	13.0038
B cell	2.10699	1.0975
Endothelial	-4.8244	-14.5627
ASPC	1.69402	-3.67229
LEC	12.2031	-11.4038
Adipocyte	-13.0147	1.14852
B cell	5.04125	10.0911
SMC	5.2911	-8.88546
T cell	-1.22791	10.9784
B cell	-1.11592	3.41563
B cell	2.2844	0.911255
T cell	-0.108732	12.9483
T cell	1.75925	11.6079
T cell	-1.34687	13.4482
SMC	5.68502	-9.97766
ASPC	3.04812	-4.1159
T cell	0.721765	12.3228
ASPC	-4.90465	-4.51706
B cell	1.50609	1.41217
ASPC	-5.2416	-3.97941
T cell	-1.50002	11.7013
T cell	-2.69238	9.22883
B cell	2.04183	4.06464
T cell	-0.476827	10.6869
T cell	-0.92455	10.7413
B cell	-2.17177	3.83125
B cell	2.03852	3.65817
T cell	-2.26527	12.1897
T cell	-0.121488	9.70478
B cell	2.09553	3.65097
Macrophage	7.81765	1.18296
T cell	-0.0254158	8.45298
ASPC	-1.57569	-6.96592
T cell	2.71262	11.6627
B cell	1.30373	2.98988
ASPC	0.0784598	-7.4708
T cell	0.927046	13.425
Adipocyte	-10.3497	1.87418
B cell	0.332314	2.82085
T cell	-1.01598	13.4778
Dendritic cell	14.0404	0.307069
T cell	-2.73986	9.59786
B cell	-0.306187	0.36217
B cell	2.34374	1.68783
SMC	4.97612	-7.68896
ASPC	3.32269	-4.25756
Macrophage	7.58914	1.89187
B cell	0.206136	1.40607
B cell	-0.757405	2.76544
Dendritic cell	12.9799	0.487635
Macrophage	12.4716	3.18824
Adipocyte	-11.5389	1.6424
ASPC	2.82244	-3.41015
T cell	-0.876488	8.97686
B cell	-0.0474236	0.682632
B cell	1.32127	3.1609
ASPC	-0.133599	-7.16305
ASPC	-3.00761	-6.33388
Dendritic cell	14.3541	0.138047
ASPC	-5.31856	-4.65774
B cell	2.32086	1.87049
T cell	-1.4023	10.8442
ASPC	-3.6931	-5.66018
T cell	-3.59163	9.4187
ASPC	0.000693973	-7.52053
SMC	5.69014	-9.60254
Adipocyte	-11.8837	1.51399
T cell	-0.578878	12.2417
T cell	-1.07451	11.3703
T cell	-0.438011	11.0469
T cell	-2.01003	12.6097
Dendritic cell	14.3921	0.152104
B cell	-0.598967	1.23724
ASPC	3.52651	-4.44585
T cell	-3.59455	9.49837
T cell	-2.87876	10.152
T cell	-2.03547	12.51
T cell	0.577871	13.5659
Adipocyte	-12.432	0.793432
T cell	0.389108	12.1714
ASPC	-0.00262519	-7.89267
B cell	1.35247	2.79294
B cell	1.5045	2.66667
T cell	-3.68076	9.37575
T cell	-0.368408	9.13328
ASPC	3.18593	-3.63074
T cell	-1.0266	13.2564
B cell	1.44555	3.27147
T cell	-1.57911	12.2185
T cell	-0.462654	12.4252
LEC	12.6038	-11.1344
T cell	-3.52393	9.89717
B cell	0.0422522	2.44731
Macrophage	7.71198	1.62787
B cell	-1.33486	3.71372
T cell	-0.0718666	8.55181
ASPC	2.03645	-2.67195
T cell	0.496132	12.1984
T cell	0.188297	10.8067
B cell	-0.248701	0.331929
B cell	0.942741	3.15847
T cell	-0.698196	11.8625
Adipocyte	-12.2753	0.859351
T cell	2.08895	11.4243
Dendritic cell	14.435	0.132792
B cell	0.13689	0.689105
B cell	0.0846365	1.27042
B cell	0.377357	1.97841
ASPC	-4.7809	-5.28702
LEC	13.2226	-10.8278
T cell	-2.21743	12.0229
ASPC	-1.77816	-8.28904
B cell	-1.85194	4.01232
T cell	-0.221588	8.69709
B cell	-1.41724	3.85571
T cell	1.62019	11.125
B cell	-1.32596	1.3249
T cell	-1.45397	13.9353
B cell	1.71285	3.66155
ASPC	1.02378	-3.48954
ASPC	2.87865	-3.42186
B cell	-1.69282	3.6108
Adipocyte	-12.171	0.590043
B cell	-1.77746	3.78241
Macrophage	8.60239	2.05101
B cell	-0.0283178	2.57065
Macrophage	12.6742	3.18966
B cell	-0.65603	0.618646
Macrophage	7.906	1.53217
B cell	-0.615903	1.20093
T cell	0.00656411	12.8941
T cell	0.988205	14.0162
B cell	-0.791329	0.67058
Adipocyte	-11.1507	1.79827
T cell	-1.36359	13.4951
ASPC	-1.92064	-7.60976
T cell	3.74043	11.1661
ASPC	-5.07303	-4.21768
ASPC	3.5932	-4.21936
Macrophage	12.3693	3.25422
ASPC	-0.801857	-7.80025
T cell	0.531024	10.7474
T cell	0.239245	10.7321
Macrophage	12.3557	3.56702
LEC	13.3526	-10.6291
T cell	-0.388579	11.7996
T cell	0.324856	11.9509
T cell	2.79697	11.1634
T cell	-2.30832	12.8456
B cell	2.51462	1.66718
ASPC	3.42915	-4.06886
ASPC	-0.362026	-3.21521
T cell	-1.25862	12.071
T cell	-1.20692	12.0547
T cell	-3.52161	8.83182
Adipocyte	-10.0407	2.91758
B cell	-0.326129	3.54248
Endothelial	-1.25215	-15.3633
Endothelial	-4.02066	-14.0577
Adipocyte	-9.89323	1.02829
B cell	-0.397723	0.550372
T cell	-1.73113	13.159
ASPC	-3.45236	-6.20518
ASPC	-4.99323	-4.1771
T cell	-2.15725	10.7349
B cell	-0.638629	3.59995
T cell	-0.762041	9.10546
Endothelial	-5.20177	-13.3246
T cell	0.106941	12.731
Endothelial	-3.24365	-14.6307
B cell	-1.21414	1.20862
B cell	0.481432	1.37897
T cell	0.425288	12.2281
B cell	-0.0712484	0.6284
B cell	0.630561	3.33182
T cell	-2.11072	12.2032
T cell	0.905296	12.912
T cell	-0.313167	8.24292
Endothelial	-3.73907	-14.8174
T cell	0.0350212	10.5205
T cell	0.30219	12.4154
T cell	-3.28545	9.26138
ASPC	3.54532	-2.71827
T cell	-0.625935	10.3113
[truncated: 82,065 more rows]

## Sheet: Fig2b
Figure 2b
Latent_time	Condition	umap_1	umap_2
0.729168	MASH	-2.70291	-0.28375
0.642356	MASH	2.27811	-3.15158
0.382054	MASH	-0.894764	1.0751
0.615273	Non-steatotic liver	-1.1672	0.483982
0.457464	MASH	-0.54609	3.47015
0.599237	MASH	-0.885449	2.48413
0.471817	MASH	0.466094	-3.12865
0.461534	Steatosis	3.00531	3.50326
0.527206	Steatosis	2.6462	-3.11397
0.194235	MASH	3.01406	2.25416
0.606698	MASH	-1.34688	3.26797
0.365296	Steatosis	3.57819	-1.2055
0.240151	Steatosis	3.27362	2.3238
0.431794	MASH	0.68772	-1.77536
0.481222	MASH	-3.46292	3.5517
0.118934	Steatosis	1.80675	2.21835
0.218793	Steatosis	3.00245	1.19094
0.163279	Steatosis	1.50397	2.34556
0.719892	Steatosis	0.100739	-3.95396
0.492541	Steatosis	0.526679	2.89679
0.324324	Steatosis	2.34613	3.74711
0.336368	MASH	-0.65414	0.053097
0.721336	MASH	-1.11025	-4.13401
0.259489	Steatosis	0.722419	1.14464
0.582788	MASH	-6.60892	0.271648
0.538795	Steatosis	2.08429	-2.12212
0.644201	MASH	0.192264	-4.51863
0.570517	MASH	-2.97054	2.85779
0.399709	MASH	0.483029	1.6028
0.643681	Steatosis	-0.755415	-0.798899
0.385173	Steatosis	-0.394737	2.48346
0.264395	Steatosis	3.17527	3.68498
0.398867	MASH	0.961916	-2.23961
0.314173	MASH	0.301211	-0.522158
0.164	Steatosis	2.58438	1.72007
0.375386	MASH	1.66007	3.41549
0.522345	Steatosis	2.02986	4.21729
0.59266	Steatosis	2.32226	-2.93122
0.616133	MASH	1.06734	-2.46885
0.202965	MASH	1.23362	1.10221
0.21902	MASH	0.57227	-0.479836
0.514048	MASH	-4.48024	-0.732856
0.51105	Steatosis	0.232971	0.0230661
0.59954	MASH	2.95611	-2.85658
0.522622	Steatosis	1.11778	-2.06833
0.544096	MASH	2.53969	-1.41157
0.356742	MASH	0.0262463	3.65856
0.715508	MASH	-3.48376	-1.41297
0.247622	MASH	0.35948	1.22707
0.820157	Non-steatotic liver	-1.72192	-3.16499
0.405193	MASH	-0.669944	2.63811
0.338984	Steatosis	0.0231476	2.83307
0.503705	Steatosis	-0.238335	0.0315268
0.346544	Steatosis	1.68432	3.87428
0.290678	Steatosis	-0.432906	1.26893
0.24056	Steatosis	2.75739	3.18309
0.854683	Steatosis	-1.19302	-3.37631
0.554773	Non-steatotic liver	0.714903	4.60617
0.272234	MASH	0.0756391	-0.784238
0.18882	Steatosis	0.316825	2.50791
0.158797	Steatosis	1.88595	1.24096
0.288107	Steatosis	0.395578	-0.877491
0.334071	Steatosis	-0.037582	-2.03213
0.401954	Steatosis	0.47835	0.084935
0.289855	MASH	-0.203133	-0.0640945
0.431618	Steatosis	-0.150488	-0.121907
0.51927	Non-steatotic liver	3.30968	-1.77868
0.228401	Steatosis	2.95877	3.20043
0.482733	MASH	3.55151	3.02153
0.529456	Non-steatotic liver	2.2388	-0.423937
0.530346	MASH	0.0590165	4.09676
0.485948	MASH	-0.0987959	3.45232
0.23264	MASH	2.42368	1.86234
0.40863	MASH	-0.166694	-0.954158
0.367814	MASH	1.66	3.2483
0.514414	MASH	-0.123205	-2.38782
0.659307	Steatosis	1.81873	-2.80829
0.409151	MASH	0.173051	-0.973275
0.201271	MASH	2.40516	2.40505
0.266759	MASH	3.06973	2.43923
0.244506	Steatosis	1.01602	-0.389125
0.304437	Steatosis	0.819111	0.0607168
0.29389	MASH	0.644355	-0.512321
0.391001	Steatosis	3.04226	3.29564
0.301683	MASH	1.37787	0.189411
0.444922	Non-steatotic liver	0.567192	4.01153
0.583971	MASH	2.26589	0.138327
0.504741	Steatosis	0.588901	3.1068
0.0686882	Steatosis	2.13434	1.98078
0.455147	Steatosis	-0.151008	2.74678
0.209849	Steatosis	2.27075	3.44161
0.495416	MASH	-2.34747	-1.75587
0.417235	Steatosis	0.531291	-0.45975
0.472239	Steatosis	1.14522	-2.14018
0.464123	Non-steatotic liver	3.10092	0.134339
0.310269	MASH	3.60692	2.94851
0.474392	Steatosis	1.15074	4.6559
0.458498	MASH	-1.77085	0.727866
0.511364	Steatosis	0.859667	-3.06819
0.419868	Steatosis	2.01407	4.07411
0.566075	MASH	-3.34572	-2.3865
0.429244	MASH	-0.0288764	-3.25247
0.322707	Steatosis	0.219247	-0.388872
0.642735	MASH	-2.5624	-0.135294
0.505496	MASH	-0.378745	2.85246
0.270045	Steatosis	2.63582	-1.43411
0.627888	MASH	2.95311	-1.83699
0.427934	MASH	-2.97453	-1.57129
0.335053	Steatosis	0.83119	-1.00652
0.560454	MASH	1.02884	-2.9698
0.120465	Steatosis	2.10528	1.84814
0.294402	MASH	0.283385	-0.808288
0.374695	Steatosis	0.825367	-1.36252
0.525206	MASH	-1.61853	-0.0830715
0.421853	MASH	-2.10419	-0.8067
0.592716	MASH	-3.00802	0.89634
0.309579	MASH	0.674925	-0.450063
0.492456	Steatosis	-0.582835	0.932709
0.558634	Steatosis	-0.788918	-1.18547
0.866666	Non-steatotic liver	-4.16841	-0.315014
0.324835	MASH	-0.860617	-1.66072
0.282601	Steatosis	-0.117383	2.72567
0.390857	MASH	-0.216281	1.48683
0.385435	MASH	-0.809986	0.877391
0.199812	Steatosis	1.58027	0.332499
0.606821	MASH	-0.887692	0.727498
0.523579	Steatosis	-0.693835	0.939194
0.0470792	Steatosis	1.72172	1.42324
0.303018	MASH	0.256742	1.68481
0.349851	MASH	-0.388503	-0.980696
0.377615	Steatosis	-0.185434	1.53819
0.65194	MASH	-1.58456	2.44354
0.415352	MASH	1.73251	3.99571
0.542386	Steatosis	-6.76355	0.22646
0.453396	Steatosis	0.0628574	-0.949875
0.234394	MASH	3.03356	2.12124
0.546284	Steatosis	-1.31218	-2.69082
0.60676	Steatosis	-3.53457	3.21775
0.206489	MASH	0.0953026	-0.931839
0.296715	Steatosis	0.466042	0.357786
0.192469	MASH	2.68479	2.29707
0.665912	MASH	1.52145	-3.68846
0.342623	MASH	-1.30618	0.888522
0.443569	Steatosis	3.55014	-1.7498
0.5876	Non-steatotic liver	3.59483	-0.99721
0.445888	MASH	-0.823724	3.79296
0.509478	MASH	1.8013	4.52545
0.376993	MASH	1.6906	-1.8786
0.251676	MASH	2.09127	2.04636
0.562092	Steatosis	-0.561022	0.714455
0.526764	MASH	-1.38747	2.0884
0.427636	MASH	0.191886	3.72832
0.471507	Steatosis	0.0990292	-0.192083
0.435686	Steatosis	-0.0401515	1.8
0.384434	Steatosis	-0.200436	3.45214
0.436251	MASH	-2.27286	-1.33089
0.590071	MASH	-3.9773	3.14183
0.547269	Steatosis	1.21161	3.98803
0.709018	MASH	-1.78116	-1.92335
0.676904	MASH	0.456066	-4.07903
0.564324	MASH	1.6875	-2.23914
0.352824	MASH	-0.197735	1.77666
0.503798	MASH	-2.92021	-3.20646
0.218878	MASH	0.613343	-0.949063
0.388325	Steatosis	2.16917	3.12954
0.508367	MASH	-0.442321	-1.66626
0.369399	MASH	-6.37461	0.39109
0.325527	MASH	0.0990268	1.46774
0.211873	MASH	-0.242878	-1.56692
0.61119	MASH	2.93653	-1.8764
0.53688	Steatosis	-1.74812	-4.91736
0.50325	Steatosis	1.78335	4.17596
0.578949	MASH	-1.28072	-0.233617
0.362476	Non-steatotic liver	-3.5354	3.2852
0.390372	Steatosis	1.94769	4.6619
0.298908	MASH	0.742778	2.53619
0.473057	Steatosis	-2.02219	-3.11884
0.494053	Steatosis	1.92012	4.1403
0.433964	MASH	-2.18445	-2.41201
0.499851	MASH	-0.593678	1.80345
0.53478	MASH	-1.582	0.285871
0.462327	MASH	0.451214	-1.14055
0.509473	Steatosis	2.87317	-2.20351
0.470372	MASH	3.33875	-1.70999
0.570145	MASH	1.97229	-1.32193
0.126344	MASH	2.75017	0.937281
0.494093	MASH	-2.17941	-1.45025
0.529731	Steatosis	2.97074	-2.94442
0.432895	MASH	1.47277	-1.37342
0.425896	MASH	0.0579797	-2.08342
0.739701	MASH	-1.02174	-4.52166
0.477556	Steatosis	-0.849935	-1.87998
0.518042	Steatosis	2.33522	-1.99801
0.441575	Steatosis	3.41334	-1.6059
0.529887	MASH	-0.466286	3.68849
0.316799	MASH	0.970933	3.00457
0.639705	MASH	-0.170094	-1.39503
0.465977	MASH	-0.867193	3.33594
0.142251	Steatosis	2.39809	0.38808
0.795468	MASH	-0.679975	-3.14103
0.479916	Non-steatotic liver	0.81432	4.00436
0.48866	MASH	-0.148806	1.57939
0.502504	Steatosis	3.12367	-1.5252
0.293982	Steatosis	3.28069	3.24729
0.580316	Steatosis	3.06675	-0.6257
0.859788	MASH	-1.38621	-4.65423
0.255561	MASH	3.02229	0.576795
0.693483	MASH	-6.66585	0.257076
0.439335	Non-steatotic liver	-0.216096	2.83764
0.580583	Steatosis	-1.08083	-1.54997
0.688747	Steatosis	-0.703472	-3.36591
0.308194	Steatosis	0.739134	-0.17232
0.28061	Steatosis	3.38817	-1.57254
0.371392	Steatosis	1.06998	-1.65793
0.622043	Steatosis	0.716109	-3.0472
0.267422	MASH	-0.429416	-1.32329
0.609139	MASH	1.2205	4.00622
0.480543	MASH	0.64873	3.93156
0.189276	Steatosis	2.38801	3.09285
0.67914	MASH	-2.40688	-1.18921
0.392186	Steatosis	3.34193	2.91693
0.454058	MASH	-0.253899	3.22286
0.182046	Steatosis	2.73679	0.542736
0.372648	Steatosis	2.07026	4.52486
0.662943	MASH	-2.35641	0.405941
0.562995	Steatosis	0.83148	-3.39952
0.543865	Steatosis	-0.566069	3.47978
0.16719	Steatosis	1.08373	0.519093
0.729716	MASH	-0.341268	-4.26139
0.932753	MASH	-1.12753	-3.5514
0.371181	Steatosis	-0.219481	0.683641
0.406743	MASH	0.35448	1.27626
0.608033	Steatosis	1.22173	-3.75453
0.599931	MASH	0.993886	-3.10149
0.389506	Steatosis	0.272671	0.619125
0.747329	Steatosis	-1.51179	-2.81241
0.295629	MASH	2.9646	1.50668
0.774372	Steatosis	-1.17553	1.77192
0.677005	Steatosis	-1.15184	-3.15848
0.0849979	Steatosis	1.40906	1.75766
0.621979	MASH	-1.63932	1.63797
0.235133	Steatosis	1.18968	0.885512
0.477824	MASH	-0.967448	-1.1363
0.252031	MASH	0.705377	-0.973282
0.805945	Non-steatotic liver	-4.31817	-0.62692
0.43221	Steatosis	-6.73509	0.527341
0.615396	MASH	0.272535	-3.72834
0.608381	Steatosis	-1.65849	-1.84823
0.303415	Steatosis	-6.70154	0.50453
0.214872	Steatosis	0.559075	1.78009
0.408101	MASH	0.771253	3.45994
0.435385	Steatosis	-0.509019	1.81632
0.465839	MASH	0.367959	-2.14668
0.413304	Steatosis	0.0834875	-3.05757
0.242574	Steatosis	1.97619	-2.69991
0.266024	Steatosis	0.476133	-0.116455
0.348848	MASH	-3.44842	-1.7074
0.476204	Steatosis	-3.42581	3.32546
0.623219	MASH	-2.07942	-2.15653
0.441859	MASH	-3.22903	-2.02795
0.199061	Steatosis	2.49797	2.79447
0.59287	Steatosis	0.525087	3.70978
0.418187	MASH	-1.50362	-2.60482
0.554904	MASH	-1.21087	2.01998
0.214254	Steatosis	1.15596	1.02723
0.43434	Steatosis	0.968684	-2.89292
0.245938	Steatosis	2.99006	1.66681
0.67775	MASH	-3.75324	3.45271
0.523402	MASH	0.704742	-2.57949
0.613574	Steatosis	1.71772	-1.74901
0.412207	Non-steatotic liver	3.25652	-1.71174
0.588986	MASH	2.84214	-2.79078
0.212583	MASH	-3.93314	-1.26557
0.317182	MASH	0.418538	-0.707914
0.36211	MASH	2.67097	-0.886776
0.600246	Steatosis	-3.64287	3.439
0.580873	MASH	-2.93761	-0.23222
0.364431	MASH	1.04694	3.55825
0.358024	Steatosis	2.1875	3.9617
0.535083	Steatosis	-3.44427	3.56463
0.691457	MASH	-2.4907	-1.07887
0.50145	Steatosis	-1.14508	-2.03876
0.132877	Steatosis	2.88973	1.01266
0.701943	MASH	-2.0111	0.816667
0.448471	Steatosis	1.23522	4.32566
0.112018	Steatosis	2.98595	2.64386
0.563235	Steatosis	-6.77745	0.435043
0.564896	MASH	1.7137	4.52327
0.60282	Non-steatotic liver	3.43829	-1.52346
0.709169	Steatosis	-6.81788	0.402591
0.473676	MASH	-1.42539	-0.590914
0.829701	MASH	-1.23453	-4.47295
0.457453	Steatosis	0.343369	0.45003
0.268326	Non-steatotic liver	2.48465	1.03694
0.4543	MASH	-1.85721	-0.512823
0.345707	MASH	1.23564	2.05053
0.230029	MASH	2.74026	1.35181
0.342013	Steatosis	2.88291	-1.19976
0.449807	Steatosis	2.213	-3.18377
0.270623	Steatosis	2.12088	3.42215
0.391243	MASH	-2.05863	0.824877
0.356518	MASH	2.75812	2.85081
0.386863	Non-steatotic liver	0.322219	3.46793
0.418472	MASH	-2.34691	0.234475
0.257309	Steatosis	-0.397832	0.433379
0.290074	Steatosis	2.65702	3.53226
0.505585	Steatosis	1.27939	-0.892371
0.428105	MASH	2.24286	3.49231
0.46556	MASH	-0.790528	-3.08345
0.545346	Steatosis	0.739046	-3.36311
0.539644	MASH	0.764044	-1.49112
0.67309	MASH	-2.02573	-4.01146
0.535596	Steatosis	0.481721	3.08144
0.432676	MASH	-3.07629	3.54947
0.461096	MASH	0.748212	-2.15673
0.499243	Steatosis	-0.164518	3.04116
0.4506	MASH	-1.87479	0.401081
0.735171	MASH	-0.469456	-4.65119
0.504648	Steatosis	1.95146	4.3103
0.269795	Steatosis	0.563653	-3.43137
0.67007	Non-steatotic liver	-1.54177	2.5762
0.411701	Steatosis	1.27555	3.84553
0.747916	MASH	-1.48448	3.24905
0.290272	Steatosis	2.71237	3.54816
0.600924	Steatosis	3.18549	-2.5495
0.163651	MASH	2.39341	2.58222
0.224119	MASH	3.37984	1.18395
0.180049	Steatosis	1.33152	2.53119
0.414397	Steatosis	1.77036	4.20697
0.286933	Steatosis	0.765554	0.416679
0.299322	Steatosis	1.53556	2.81528
0.715801	Steatosis	-1.3778	1.52882
0.516994	Steatosis	0.823096	-0.465188
0.279192	Steatosis	3.03722	-2.37494
0.531708	Steatosis	-0.287352	-2.5268
0.484442	Steatosis	3.40924	-1.23685
0.315408	Steatosis	2.59103	2.89718
0.568631	MASH	-1.34937	0.156241
0.226213	Steatosis	1.07114	-0.357416
0.241785	Steatosis	0.17565	-0.843477
0.104314	Steatosis	2.13393	2.34795
0.733116	MASH	1.29889	-2.36552
0.629409	MASH	-3.36035	3.80432
0.363581	Non-steatotic liver	2.71302	0.63352
0.473416	Steatosis	1.5546	4.49219
0.494844	MASH	-2.44737	-0.328677
0.606349	MASH	-3.35904	-1.52982
0.4452	Steatosis	-0.388453	-0.143843
0.220808	Steatosis	2.8826	3.63155
0.213308	Steatosis	0.787334	2.98893
0.226968	Steatosis	1.04136	1.14598
0.488992	MASH	2.2938	-1.98816
0.468012	MASH	0.451241	1.19823
0.509357	MASH	-3.1896	-1.4301
0.521733	MASH	-0.69062	-2.29939
0.107861	Steatosis	1.57893	1.45673
0.612516	Steatosis	-0.580201	1.77478
0.578388	Steatosis	-1.70384	-2.546
0.29589	MASH	-0.370807	-2.06424
0.682547	Steatosis	-3.60113	3.06148
0.296743	Steatosis	2.42106	-2.76561
0.26235	MASH	0.523332	1.95506
0.50099	Steatosis	2.17257	-2.35219
0.700068	MASH	-3.54126	3.74432
0.561408	MASH	-2.98252	1.1597
0.336782	MASH	2.19039	3.11088
0.677215	Steatosis	-6.81442	0.366919
0.423578	Steatosis	1.43583	-2.70393
0.577478	MASH	1.87589	-2.60763
0.224695	MASH	1.86344	3.07107
0.383471	Steatosis	1.23748	-1.34158
0.634529	Steatosis	-3.6716	3.53008
0.468887	Steatosis	1.70475	3.75882
0.475403	MASH	2.09438	3.77607
0.652314	MASH	-1.33233	-2.96109
0.112031	Steatosis	2.2231	2.0903
0.367656	Steatosis	1.19875	4.05097
0.849708	Non-steatotic liver	-3.93655	-0.327036
0.228024	MASH	1.85166	0.119301
0.565384	MASH	1.41728	-1.44188
0.376974	MASH	-0.24994	-0.754741
0.382773	MASH	-1.12125	-0.0564137
0.296119	Steatosis	2.88795	-1.02716
0.528833	MASH	-1.62429	1.10773
0.794333	Steatosis	0.174968	-4.1182
0.152367	MASH	2.76738	2.21235
0.40325	MASH	-2.84781	1.59267
0.648003	Steatosis	-0.0903657	-1.98663
0.410405	Steatosis	3.1288	-1.69658
0.770476	Steatosis	-1.92467	-2.79725
0.37872	Steatosis	0.875674	3.2721
0.473793	Steatosis	-3.3593	3.68332
0.394518	MASH	-0.55794	1.17031
0.559961	MASH	-1.82117	-0.951683
0.154323	Steatosis	2.64946	0.520286
0.338413	Steatosis	0.24245	0.272008
0.262737	Steatosis	1.08304	3.10228
0.361387	Steatosis	0.98733	3.0148
0.310661	Steatosis	-0.0191894	1.2372
0.608201	MASH	-0.551511	3.74962
0.369384	MASH	3.60709	0.360799
0.38872	MASH	-1.89854	1.8595
0.178787	MASH	3.04525	1.28173
0.497353	MASH	-0.714359	-0.478129
0.438454	Steatosis	3.17673	-0.108086
0.342469	MASH	3.42305	2.4895
0.159184	Steatosis	0.835839	2.32665
0.625853	MASH	-2.12392	-0.546556
0.633835	MASH	-1.16601	3.24861
0.290239	MASH	3.34037	2.46818
0.782905	MASH	-3.40703	0.0574623
0.612133	MASH	0.439975	-2.90536
0.180603	Steatosis	2.54653	1.92702
0.0804707	Steatosis	2.01233	1.06674
0.515351	MASH	-1.09083	0.443411
0.508943	MASH	-2.00856	-0.805363
0.73011	Non-steatotic liver	-2.52025	-3.49427
0.365721	Steatosis	0.0320993	-1.67822
0.0987031	Steatosis	2.87742	1.66568
0.512913	Steatosis	2.75248	-2.00481
0.511281	Steatosis	0.187535	-3.92198
0.442207	Steatosis	0.0977879	-0.156351
0.197382	Steatosis	2.80156	2.4384
0.56777	MASH	0.416	-3.32469
0.459012	MASH	0.912546	3.52677
0.382393	Steatosis	1.74	-2.60508
0.158444	MASH	2.74329	1.19574
0.474942	MASH	0.0450376	3.33557
0.0981757	Steatosis	2.84941	0.657059
0.456575	MASH	-2.52964	-1.18106
0.562209	Steatosis	-0.262031	3.20953
0.531042	Steatosis	1.56433	4.80404
0.443232	MASH	-0.71775	-1.21976
0.205175	Steatosis	1.23087	0.0579052
0.279827	MASH	2.18741	3.2202
0.179093	MASH	1.60281	1.72422
0.600494	Steatosis	-1.12033	-1.53705
0.468635	MASH	1.84376	-0.963176
0.633856	Non-steatotic liver	-4.66403	0.147187
0.229612	MASH	1.38085	-0.0245094
0.820758	Non-steatotic liver	-4.68588	-0.221813
0.567708	MASH	-1.54365	1.61049
0.364989	Steatosis	2.51582	3.44007
0.52562	MASH	-2.19008	-0.012413
0.381178	Steatosis	-0.416483	0.341701
0.625987	Steatosis	1.57266	4.63464
0.521445	MASH	-2.09866	-1.48
0.349186	MASH	-0.422882	-0.502288
0.736039	MASH	-1.20123	-4.05094
0.293717	Steatosis	2.81872	-2.41153
0.354994	Non-steatotic liver	3.441	0.0572312
0.58254	MASH	3.08841	-2.56796
0.510333	Steatosis	2.14059	-1.10304
0.712244	Non-steatotic liver	-1.80539	2.16036
0.499863	Steatosis	2.86317	-2.27574
0.233603	MASH	2.72797	2.61077
0.495067	MASH	-3.34841	3.75617
0.323931	MASH	2.77706	1.31126
0.826827	MASH	-1.27342	-4.29813
0	Steatosis	1.90864	0.750547
0.356672	Steatosis	1.27022	-2.66736
0.355622	Steatosis	0.338612	1.44923
0.663536	MASH	-0.906443	3.47007
0.516014	Steatosis	-3.23239	4.07727
0.450583	Steatosis	-3.18395	4.04858
0.454236	Non-steatotic liver	-3.26053	-1.25964
0.337934	Steatosis	2.05823	3.36334
0.54171	Steatosis	2.51338	-0.0775155
0.582683	MASH	-0.240088	-3.34031
0.387482	Steatosis	3.50836	-1.05797
0.362443	Steatosis	2.30818	3.51734
0.420359	Steatosis	0.278262	3.44411
0.575027	MASH	2.49773	-2.36495
0.385698	Steatosis	2.33055	-2.5424
0.542974	Steatosis	-0.525436	1.64626
0.330693	MASH	1.88051	3.54099
0.500957	Steatosis	2.37684	-0.184349
0.331851	Steatosis	-0.442825	1.70062
0.496179	MASH	-3.17646	-1.13026
0.266147	Steatosis	0.64025	-0.0550124
0.160687	MASH	3.10554	1.78728
0.282021	MASH	0.417402	2.08928
0.386419	Non-steatotic liver	3.13022	0.917853
0.451358	Steatosis	2.07001	4.30039
0.623421	Steatosis	-2.27544	2.15015
0.547366	Steatosis	-1.07614	0.151182
0.446062	MASH	-0.884214	1.20754
0.104811	Steatosis	1.45763	1.02474
0.28622	Steatosis	3.33736	3.1806
0.676788	Steatosis	0.389139	4.46411
0.32854	MASH	0.936392	3.44755
0.208184	MASH	2.28413	3.05517
0.584688	Non-steatotic liver	-1.57631	-2.59893
0.421126	Steatosis	-0.371256	0.725013
0.411639	MASH	0.715823	3.81605
0.600524	MASH	2.61015	0.214097
0.282371	MASH	3.55471	2.15958
0.514902	MASH	-1.80978	-0.571557
0.512191	Steatosis	-3.28384	4.0864
0.622792	Steatosis	-6.72328	0.312192
0.412424	MASH	-0.223649	2.46085
0.377458	Steatosis	1.93126	-2.33159
0.331411	MASH	-3.08802	-2.03887
0.321573	Steatosis	2.99111	-2.09448
0.60096	Steatosis	-0.936037	-1.59747
0.518092	Steatosis	0.492853	4.30726
0.353177	Steatosis	2.99361	-2.46472
0.633904	Steatosis	-0.383785	-4.38548
0.525488	Non-steatotic liver	-2.22925	-3.46641
0.145397	Steatosis	3.1968	0.960584
0.4664	MASH	0.876418	3.65257
0.53584	Steatosis	-6.79477	0.435538
0.700132	MASH	-2.19973	-0.0743086
0.237599	MASH	-2.9407	-2.00584
0.664632	Steatosis	0.932545	4.15896
0.100389	Steatosis	1.61558	0.440987
0.452314	Steatosis	3.08806	3.42356
0.323466	MASH	0.0218471	-0.907455
0.582733	MASH	-4.89536	-0.197272
0.229138	Steatosis	1.49977	-0.0396287
0.441975	MASH	-1.93292	-0.587758
0.406161	Steatosis	3.08656	3.10529
0.251105	Steatosis	0.738083	2.28979
0.248142	Steatosis	2.66627	3.3105
0.948846	Steatosis	-1.4384	-3.79051
0.341212	MASH	2.07892	3.02759
0.40539	Steatosis	-0.267959	2.36029
0.190057	Steatosis	3.10375	-1.25392
0.622252	Steatosis	2.48627	-2.88705
0.566316	Steatosis	0.0319616	0.923662
0.561092	MASH	1.54728	-1.71164
0.72978	MASH	-1.92842	-2.70255
0.357981	MASH	0.959616	0.267509
0.4628	MASH	2.37187	-2.54474
0.292298	MASH	0.530064	-1.93356
0.502491	MASH	2.71154	3.68279
0.284157	MASH	1.2568	0.903282
0.329917	MASH	3.35097	-0.496335
0.469625	Non-steatotic liver	0.724079	-2.21153
0.315241	Steatosis	0.576986	0.217731
0.47898	Steatosis	0.701458	-3.70332
0.105832	Steatosis	1.61016	1.2115
0.517478	MASH	3.19964	-1.95283
0.547126	Steatosis	1.27244	-3.58094
0.364025	MASH	-1.34818	-1.16118
0.338005	Steatosis	0.845045	-0.52804
0.440032	Steatosis	-0.319312	0.978387
0.154352	Steatosis	1.94606	2.50196
0.439886	MASH	0.0496981	3.54815
0.726792	MASH	-3.30314	-0.93737
0.468044	MASH	-2.54652	-0.0576253
0.379987	MASH	-0.0743121	-1.35159
0.517225	Steatosis	1.31628	4.62366
0.514256	MASH	0.628634	-3.5866
0.677519	MASH	-1.95644	0.378485
0.229228	Steatosis	0.346488	1.9077
0.658941	Steatosis	0.892069	4.45092
0.589653	Non-steatotic liver	3.18099	-2.02523
0.517767	Steatosis	3.20633	-2.0115
0.758692	Non-steatotic liver	-3.67204	-0.144139
0.345294	Steatosis	1.62718	-3.15441
0.455781	Steatosis	3.14871	3.27897
0.357758	MASH	1.02648	3.62468
0.294181	MASH	0.108011	-1.34738
0.569268	Steatosis	3.39935	-1.88369
0.570727	Steatosis	-0.447322	0.492325
0.259059	Steatosis	0.338248	-1.36321
0.208565	Steatosis	1.36875	0.364488
0.295656	MASH	0.128811	1.44114
0.452204	MASH	-0.407784	-2.26301
0.506115	MASH	0.246736	3.73131
0.699321	MASH	0.937538	-3.88236
0.0804293	Steatosis	1.45482	2.07886
0.490925	MASH	0.0866422	-4.36252
0.452116	MASH	-4.64711	-0.695017
0.371876	Steatosis	3.09574	3.21715
0.244077	Steatosis	0.796023	2.86993
0.651788	Steatosis	-0.45057	0.0747553
0.745521	MASH	-0.471886	-3.1303
0.216527	Steatosis	1.35237	2.75097
0.66445	MASH	-3.78678	3.53342
0.270197	Steatosis	0.79635	2.84284
0.630064	MASH	2.46725	-2.47897
0.219347	MASH	2.52404	1.2664
0.385969	Steatosis	2.73807	3.02682
0.458368	MASH	2.17467	3.58283
0.426566	MASH	-0.38839	3.63312
0.578846	MASH	-2.8767	-2.09292
0.830384	MASH	-2.15367	0.291213
0.111212	Steatosis	2.84233	1.67225
0.590143	MASH	-0.462462	-2.94964
0.781234	Steatosis	-1.83088	-3.48999
0.830694	MASH	-1.86502	-4.59504
0.199905	Steatosis	2.18456	2.75464
0.238914	MASH	2.83366	2.1411
0.447499	MASH	1.93174	0.125705
0.616586	MASH	-4.29017	0.239795
0.612859	Steatosis	2.07888	-3.40742
0.614294	MASH	-2.35136	0.305912
0.52396	MASH	-6.45398	0.2831
0.749783	MASH	-0.30655	-3.01489
0.251574	Steatosis	1.41061	-0.945687
0.783247	MASH	-2.84713	-0.0532682
0.579684	MASH	-2.80036	-0.0631088
0.331853	Steatosis	-0.48179	1.86078
0.517656	MASH	-1.98487	0.640105
0.0537234	Steatosis	1.9106	1.41315
0.66869	Non-steatotic liver	-1.77558	-2.03965
0.890249	MASH	-0.865117	-3.48075
0.0736172	Steatosis	2.81809	0.810578
0.803845	MASH	-4.177	0.569551
0.388621	MASH	-0.99569	-0.676235
0.585865	MASH	2.29813	-2.698
0.492793	MASH	-0.409894	-4.14829
0.286605	Steatosis	1.40389	3.80697
0.628632	MASH	-3.25243	-0.24384
0.222326	Steatosis	0.677443	0.445749
0.53479	MASH	-2.3903	-0.658531
0.494224	MASH	-2.28977	-3.14287
0.497197	Steatosis	-1.38226	1.65418
0.732892	MASH	-2.4664	-0.0476944
0.79313	Steatosis	-2.06857	-2.81487
0.454168	MASH	2.12602	4.27899
0.441481	MASH	1.31632	3.82845
0.579502	MASH	-3.43123	3.57551
0.500401	MASH	2.67125	-0.0364547
0.533978	Non-steatotic liver	1.26007	4.15005
0.489704	MASH	1.06155	-1.53188
0.640346	MASH	-0.602592	-2.77879
0.26862	MASH	1.05524	-0.730592
0.458145	MASH	-1.54068	0.982865
0.62364	Steatosis	-6.81852	0.389212
0.701092	Steatosis	-1.24278	-1.19457
0.76207	MASH	-1.58838	-2.58068
0.645126	MASH	-3.34109	3.8622
0.61231	MASH	-3.6212	3.68127
0.649651	MASH	1.02227	-3.29145
0.373758	MASH	3.13161	3.45099
0.476841	MASH	0.373644	-3.61079
0.246251	MASH	-0.0716512	-0.296154
0.30482	Steatosis	1.09649	3.01217
0.261122	Steatosis	0.483598	0.718601
0.270324	MASH	2.57921	3.00403
0.677346	Non-steatotic liver	-1.40757	1.09063
0.398486	Steatosis	-2.43737	-0.413666
0.219792	Steatosis	-6.49853	0.500893
0.256772	MASH	1.4975	3.26019
0.520378	MASH	1.20361	-2.5474
0.495996	Steatosis	2.20271	-3.05401
0.509891	Steatosis	-0.363268	2.58389
0.221624	Steatosis	1.17581	1.08561
0.307433	MASH	1.44047	2.51875
0.75392	Non-steatotic liver	-4.30926	-0.467278
0.469604	Steatosis	0.0749409	2.80718
0.181051	MASH	3.18406	2.34844
0.657224	MASH	-3.65872	3.22693
0.566798	MASH	-4.45938	0.468699
0.386276	MASH	0.965682	0.953927
0.685726	MASH	-1.98352	0.751101
0.472558	MASH	1.9599	-1.78821
0.539916	MASH	2.76558	-0.229978
0.121629	Steatosis	3.18753	0.567703
0.847671	Non-steatotic liver	-2.85041	-2.76272
0.446175	MASH	-0.864347	-0.785391
0.387789	Steatosis	3.08141	3.8245
0.434359	MASH	-0.297931	3.29846
0.331746	MASH	0.690761	1.66995
0.627395	MASH	-1.9228	0.692587
0.321468	MASH	-0.0118524	1.71482
0.598151	Steatosis	-0.9004	-2.66425
0.284037	Steatosis	0.22973	1.96617
0.23506	MASH	0.139251	0.856857
0.275792	MASH	-1.28935	1.09019
0.498667	Steatosis	2.1304	-2.90849
0.421821	Steatosis	0.879805	-3.31231
0.31109	Steatosis	3.00015	-1.94431
0.441171	Steatosis	0.373079	0.322278
0.769326	Steatosis	-1.73451	-3.5087
0.137693	Steatosis	1.52159	-0.0778205
0.075502	Steatosis	2.09458	1.75704
0.549187	Steatosis	-0.161305	1.8794
0.737405	MASH	-2.70667	-0.106928
0.507842	MASH	-3.30502	3.75541
0.463785	Non-steatotic liver	0.204147	3.70288
0.40157	Steatosis	1.42636	-3.05948
0.715592	Steatosis	-6.76234	0.258376
0.557683	MASH	-3.66005	0.0499043
0.407453	MASH	1.00593	-1.0579
0.503517	Steatosis	-3.53647	3.35693
0.565611	MASH	-1.2056	1.02491
0.242086	Steatosis	0.466042	-1.45668
0.110384	Steatosis	2.048	1.97547
0.245557	Steatosis	2.21778	1.5406
0.347482	MASH	-0.274815	-0.984477
0.541324	MASH	-6.75787	0.311086
0.480114	Steatosis	2.48233	-0.693086
0.153776	Steatosis	2.88313	2.85801
0.778733	Non-steatotic liver	-4.43427	-0.149066
0.343586	MASH	0.399474	3.58258
0.371902	MASH	0.51574	3.80434
0.350518	Steatosis	0.609703	-1.29664
0.206444	Steatosis	0.323444	-1.41531
0.514663	MASH	-1.81628	-0.642006
0.504128	Steatosis	0.293874	-2.07616
0.454902	MASH	-3.30825	-2.40684
0.262722	MASH	0.350737	1.78239
0.373687	MASH	-3.44227	3.39945
0.540024	MASH	-0.670846	2.61345
0.576986	Steatosis	-0.922164	3.19094
0.615474	Steatosis	2.48937	-2.8179
0.560114	MASH	-0.344183	1.82541
0.0799624	Steatosis	1.77364	2.04603
0.401621	Steatosis	0.784199	0.0111362
0.395703	Steatosis	0.325111	0.647698
0.660899	MASH	1.2201	4.61324
0.663308	MASH	3.081	-2.1513
0.5036	Steatosis	-2.91273	2.00513
0.465419	MASH	1.91923	-2.4049
0.218574	Steatosis	3.58836	-1.3612
0.507089	MASH	-0.48729	-2.37657
0.237006	MASH	3.5198	1.66736
0.419549	Steatosis	-6.8058	0.465807
0.32232	Steatosis	2.34449	3.36439
0.483984	Steatosis	2.20615	0.492048
0.205735	MASH	3.16505	0.771312
0.0489421	Steatosis	2.58963	0.717814
0.146043	Steatosis	1.44701	1.7305
0.525071	Steatosis	0.374789	3.07325
0.491404	MASH	0.202443	-1.82282
0.657259	Steatosis	-1.61232	1.53643
0.434332	MASH	-3.33008	-1.95986
0.456155	MASH	0.334786	-1.98527
0.403479	Steatosis	3.70492	-1.32566
0.391005	MASH	0.225771	-2.81319
0.642509	MASH	-1.04475	3.39686
0.360824	Steatosis	0.334015	0.637678
0.691411	Steatosis	-1.03166	-1.88009
0.374293	Steatosis	1.79952	3.81742
0.40666	MASH	0.154897	-2.09876
0.335221	MASH	1.79747	3.28856
0.221155	Steatosis	1.43248	1.79773
0.194522	MASH	1.86585	2.69565
0.342767	Steatosis	-6.71342	0.389429
0.616209	Non-steatotic liver	-4.45568	-0.496797
0.177543	Steatosis	1.66492	-0.120159
0.337496	MASH	-0.636488	0.556014
0.369438	MASH	-0.547899	3.50611
0.443846	MASH	-1.6543	-0.808166
0.481664	Steatosis	-0.688289	0.838718
0.436281	Steatosis	3.34195	2.94978
0.643737	Non-steatotic liver	-4.02541	-0.968382
0.595374	MASH	-3.09404	0.51938
0.0924899	Steatosis	2.81342	0.862641
0.487656	Steatosis	0.0643426	3.1494
0.52533	Steatosis	-0.437519	1.32185
0.221118	MASH	3.20843	1.74878
0.468235	Non-steatotic liver	-5.80244	0.196492
0.201077	Steatosis	0.264806	1.75408
0.708309	MASH	0.551198	4.42104
0.533157	Steatosis	1.7338	-3.30478
0.268284	MASH	0.838857	2.65596
0.718337	Non-steatotic liver	-1.82963	0.792707
0.296072	MASH	-0.133947	0.245935
0.515492	Non-steatotic liver	2.68599	-2.17982
0.315856	MASH	2.06432	-2.13898
0.374264	MASH	0.639166	3.07576
0.568937	Non-steatotic liver	1.96215	-1.37063
0.357259	Non-steatotic liver	0.172505	-3.75332
0.316815	MASH	-0.279051	0.621461
0.305299	Non-steatotic liver	1.19089	4.42377
0.403094	MASH	1.6913	0.328946
0.717838	Non-steatotic liver	-2.21681	0.281516
0.100139	MASH	2.43941	2.21391
0.630354	Non-steatotic liver	-3.87476	-0.789145
0.51708	Non-steatotic liver	-0.703852	-1.10747
0.545529	MASH	2.60126	-2.72825
0.230366	Non-steatotic liver	2.34737	2.57357
0.358563	MASH	-0.692956	-2.87895
0.662233	Non-steatotic liver	-2.38288	1.73129
0.528935	Non-steatotic liver	-0.359494	-2.13263
0.327964	Non-steatotic liver	1.0095	-1.04403
0.178285	Non-steatotic liver	1.8302	2.90714
0.439547	Non-steatotic liver	0.11444	-2.7861
0.166062	MASH	1.47711	1.98803
0.416247	MASH	0.104892	1.2668
0.411077	Non-steatotic liver	1.24348	-2.6762
0.491025	Non-steatotic liver	-1.03269	-0.162033
0.405764	MASH	0.679452	1.85663
0.538874	Non-steatotic liver	-0.926037	0.276724
0.447404	MASH	3.16554	-1.05917
0.320617	MASH	1.8171	3.39857
0.378055	MASH	1.88547	-2.33656
0.237339	MASH	2.77389	2.30112
0.692101	MASH	-0.669626	-3.14319
0.358144	MASH	2.76768	-1.59579
0.300024	MASH	0.0425657	1.38852
0.594048	Non-steatotic liver	-2.4692	-1.35469
0.209868	MASH	0.971144	2.75319
0.714375	MASH	-1.19614	-3.83584
0.345089	Non-steatotic liver	-0.870113	-0.870835
0.728742	Non-steatotic liver	-3.5368	0.999501
0.334557	MASH	0.267921	-1.17502
0.433764	MASH	1.95615	3.39215
0.276503	MASH	-3.60368	-1.57809
0.176466	MASH	2.45939	2.6544
0.681525	MASH	-0.856007	-2.65233
0.4329	MASH	0.375502	3.08302
0.148319	MASH	1.91542	2.40461
0.286969	MASH	0.342823	1.88214
0.256636	MASH	1.61261	3.67141
0.60391	MASH	-0.881186	-3.79412
0.292108	MASH	-3.63393	-1.17684
0.492183	MASH	3.22781	-2.05819
0.518626	MASH	-1.38343	1.09705
0.66505	Non-steatotic liver	-3.69636	-0.268052
0.222949	MASH	2.47176	0.465151
0.588	Non-steatotic liver	2.0314	-0.768723
0.102051	MASH	1.84889	1.68655
0.375921	MASH	2.86012	3.50011
0.412835	Non-steatotic liver	-0.570307	-2.40554
0.576371	Non-steatotic liver	-2.22717	1.81462
0.330186	MASH	1.80569	2.18374
0.572995	Non-steatotic liver	1.09988	4.68668
0.609363	MASH	-3.232	3.95024
0.552328	MASH	3.29896	3.32452
0.127228	MASH	1.82012	1.50974
0.619009	Non-steatotic liver	-3.44094	0.404037
0.615671	MASH	2.87368	-2.94409
0.642607	Non-steatotic liver	-2.50645	1.81829
0.338557	MASH	1.03904	-0.557241
0.412739	Non-steatotic liver	0.541972	-2.6815
0.361016	MASH	3.45818	-1.32953
0.512317	Non-steatotic liver	-1.52499	-0.682588
0.569706	Non-steatotic liver	-2.12587	-3.5821
0.472122	MASH	-0.0191599	-0.367604
0.641843	Non-steatotic liver	-3.06594	1.09714
0.4551	MASH	1.39987	3.95564
0.317661	MASH	-4.6513	0.43724
0.527718	MASH	-4.79409	-0.00750553
0.469718	MASH	0.292221	2.82543
0.39126	Non-steatotic liver	-1.23891	-0.203069
0.737347	MASH	-1.25834	-2.63919
0.167084	MASH	0.857407	1.88898
0.489693	Non-steatotic liver	-3.23966	-1.57712
0.548055	Non-steatotic liver	-0.740944	-1.00532
0.572684	Non-steatotic liver	1.9296	-3.5079
0.272768	MASH	-0.92968	0.932073
0.433066	MASH	3.50027	-0.998093
0.899525	Non-steatotic liver	-2.9311	0.842997
0.356799	MASH	0.379447	-0.0741994
0.171489	MASH	2.65375	2.43065
0.654055	Non-steatotic liver	-3.72235	0.490114
0.357135	MASH	-3.24151	3.48079
0.549803	Non-steatotic liver	-1.27117	1.27926
0.511451	MASH	0.594487	4.1069
0.44943	Non-steatotic liver	2.35693	-1.65424
0.760565	Non-steatotic liver	-1.32107	-2.66839
0.674094	Non-steatotic liver	-2.29541	-0.481886
0.251567	MASH	0.766539	1.62557
0.527118	Non-steatotic liver	-0.850598	-0.960275
0.694242	Non-steatotic liver	-1.59894	-3.26118
0.564954	Non-steatotic liver	-3.29795	-1.81119
0.495923	MASH	1.4709	3.80202
0.742211	Non-steatotic liver	-4.14964	-0.154335
0.499767	MASH	0.217304	0.438874
0.317069	MASH	-0.500794	0.786084
0.537359	Non-steatotic liver	1.62948	-2.43387
0.185028	MASH	1.04238	-0.183753
0.58366	Non-steatotic liver	-3.31321	-1.56856
0.444382	Non-steatotic liver	-1.55917	-0.206179
0.313039	MASH	1.98616	-0.461714
0.0686478	MASH	1.93766	1.86919
0.434545	MASH	0.37756	2.80391
0.292468	Non-steatotic liver	0.18118	-3.5939
0.606479	Non-steatotic liver	-3.41662	-1.83931
0.841354	Non-steatotic liver	-3.92737	0.655846
0.615476	Non-steatotic liver	1.64938	-3.21617
0.547142	MASH	-1.22624	-0.572943
0.585151	MASH	0.628422	-1.43665
0.362093	Non-steatotic liver	-1.02768	-0.122534
0.605875	Non-steatotic liver	1.9705	-3.34611
0.437865	MASH	1.96011	-1.81582
0.504201	MASH	-0.163242	0.490584
0.557939	MASH	-0.627617	-4.49116
0.762004	Non-steatotic liver	-2.07704	-3.4979
0.552003	Non-steatotic liver	-0.896089	1.40836
0.700809	Non-steatotic liver	-3.59257	0.662733
0.380874	MASH	0.0668073	2.92702
0.262252	MASH	1.06105	1.16299
0.550466	Non-steatotic liver	3.01856	-1.91178
0.416925	Non-steatotic liver	2.67496	-2.34885
0.13448	MASH	0.979462	1.65471
0.442018	MASH	-0.713547	0.810749
0.403762	MASH	-0.36644	0.884305
0.528593	MASH	-0.610397	1.41877
0.32472	MASH	1.007	2.44865
0.611707	Non-steatotic liver	-1.68603	0.547543
0.614194	Non-steatotic liver	-1.40316	2.24781
0.409315	MASH	-0.267387	2.88478
0.683523	Non-steatotic liver	-3.0378	-1.36641
0.253668	MASH	0.980803	1.2902
0.480181	MASH	3.06798	3.76866
0.504961	Non-steatotic liver	-0.754221	1.6732
0.498171	Non-steatotic liver	2.82161	-0.20049
0.528099	Non-steatotic liver	-1.68679	-0.9522
0.587143	Non-steatotic liver	-3.07366	3.79127
0.545073	MASH	-0.346822	3.19338
0.621628	Non-steatotic liver	0.634419	4.56585
0.438064	MASH	1.49623	3.92104
0.385332	MASH	-0.0684669	-1.41437
0.247407	MASH	2.94786	2.06079
0.518103	MASH	1.65837	4.08737
0.557892	MASH	2.16039	-2.35553
0.447839	MASH	0.827196	1.58434
0.322824	MASH	2.31017	3.93089
0.227632	MASH	2.06939	3.01749
0.527617	MASH	0.160007	-2.73076
0.558465	Non-steatotic liver	-2.4594	1.87247
0.680041	Non-steatotic liver	1.08518	-3.08424
0.32706	MASH	-0.80055	2.16015
0.799083	MASH	-2.5591	-0.205896
0.173226	MASH	2.63077	0.387778
0.169579	Non-steatotic liver	1.39524	-0.487187
0.522571	Non-steatotic liver	-2.28056	-1.15052
0.694867	MASH	-1.09171	-4.55587
0.123894	MASH	2.86449	1.36994
0.573388	Non-steatotic liver	2.75643	-2.2802
0.714407	Non-steatotic liver	-3.31827	0.353499
0.570737	Non-steatotic liver	-1.2983	-0.610742
0.217849	MASH	1.07358	2.57114
0.591048	Non-steatotic liver	-3.5468	3.62558
0.646006	MASH	-6.77178	0.323961
0.592	Non-steatotic liver	1.86437	-1.67753
0.129516	MASH	1.32484	1.48963
0.447744	MASH	0.490847	3.13046
0.552336	Non-steatotic liver	-0.400671	0.264899
0.513763	Non-steatotic liver	-0.466766	-1.83342
0.437429	Non-steatotic liver	-1.87897	-0.404999
0.601645	Non-steatotic liver	-2.27724	1.43682
0.73071	MASH	-1.1487	-3.32242
0.338743	MASH	-3.4892	3.56145
0.306618	MASH	2.8214	3.47528
0.612203	Non-steatotic liver	1.98689	-2.38401
0.215737	MASH	0.27694	-0.983263
0.17803	MASH	-3.8464	-1.63585
0.448408	Non-steatotic liver	-1.63357	-0.793361
0.537153	Non-steatotic liver	0.449733	3.74667
0.297156	Non-steatotic liver	-0.89506	-0.706554
0.072494	MASH	1.19809	1.90854
0.397889	MASH	-0.21038	0.972397
0.316781	MASH	1.47	3.18176
0.404948	MASH	0.436072	0.322101
0.604419	Non-steatotic liver	1.62929	-1.49378
0.326397	MASH	-0.933289	1.25834
0.400728	Non-steatotic liver	1.08118	-2.09156
0.193649	Non-steatotic liver	-0.0600798	-0.0480165
0.429952	MASH	0.926412	-1.8557
0.660076	Non-steatotic liver	-1.5647	2.39834
0.538142	MASH	-0.39859	3.48243
0.449673	MASH	-4.51555	-0.0337157
0.396923	Non-steatotic liver	-2.3275	1.52102
0.644551	Non-steatotic liver	-1.77632	-1.94608
0.796001	MASH	-0.652346	-3.97394
0.579982	MASH	0.386443	4.13127
0.427104	Non-steatotic liver	-3.56919	0.0984601
0.647243	Non-steatotic liver	0.846104	4.56808
0.28561	MASH	0.928387	0.152418
0.443225	MASH	-0.386423	1.37428
0.315644	MASH	0.22046	0.676612
0.73646	MASH	-0.9085	-4.6252
0.255365	MASH	2.03803	2.19849
0.619148	Non-steatotic liver	-3.55827	-2.09582
0.456006	MASH	0.200936	1.62467
0.0737748	MASH	2.2813	1.34672
0.62197	MASH	-0.473222	1.33299
0.448007	MASH	-0.587282	1.35501
0.435501	Non-steatotic liver	-0.825838	-3.587
0.534246	Non-steatotic liver	-1.07331	0.102718
0.754204	Non-steatotic liver	-2.43998	1.39366
0.237708	MASH	0.305552	0.185728
0.633933	Non-steatotic liver	-1.99118	1.78324
0.226097	MASH	1.67865	3.03894
0.163106	MASH	2.00478	2.22092
0.724661	Non-steatotic liver	-4.34418	-0.0193873
0.118446	MASH	1.30532	1.17078
0.490209	MASH	1.81186	4.17266
0.194059	MASH	1.45835	2.59384
0.561166	Non-steatotic liver	-2.93106	0.654278
0.553081	MASH	0.178127	3.73642
0.31178	MASH	0.337158	1.99142
0.333638	Non-steatotic liver	-0.575309	-1.26364
0.185939	MASH	1.37614	1.38859
0.534633	Non-steatotic liver	-2.9711	1.37534
0.0577476	MASH	2.05038	1.84714
0.490087	Non-steatotic liver	-3.52912	-0.88615
0.418753	MASH	2.23716	-1.31316
0.595764	MASH	-1.6636	1.84356
0.542085	MASH	2.1885	-2.04802
0.323302	MASH	-0.550806	0.517501
0.520439	Non-steatotic liver	-2.79277	1.58811
0.399336	MASH	0.328719	-0.369332
0.161269	MASH	1.12608	2.53701
0.500571	MASH	1.11767	-2.81758
0.606653	Non-steatotic liver	1.39335	-2.87727
0.755696	Non-steatotic liver	-1.36925	2.31034
0.600921	MASH	2.65477	-3.00857
0.745142	Non-steatotic liver	-1.21783	-2.25923
0.204124	MASH	-6.6974	0.394406
0.560518	MASH	-3.62817	3.54814
0.507223	Non-steatotic liver	-2.18692	1.43483
0.525415	Non-steatotic liver	-1.00588	2.91519
0.580538	MASH	-2.52343	-0.418803
0.708627	Non-steatotic liver	-2.10965	-4.55069
0.439836	Non-steatotic liver	2.65952	-2.95422
0.435283	MASH	0.122005	0.712075
0.746384	Non-steatotic liver	-1.88964	0.564916
0.485945	MASH	-1.62476	2.31799
0.485518	Non-steatotic liver	-1.394	-3.63583
0.220765	MASH	0.887224	1.65165
0.322619	MASH	-0.00415468	-0.987485
0.2903	MASH	-0.0162404	-1.1358
0.293014	MASH	2.46173	3.42302
0.109759	MASH	1.53255	1.11742
0.237835	MASH	2.32919	2.91231
0.422171	MASH	-1.20097	-2.6796
0.593295	Non-steatotic liver	2.56937	-1.32534
0.355017	MASH	2.32305	2.8647
0.364244	MASH	0.23064	1.22015
0.511681	Non-steatotic liver	0.428106	-3.33544
0.37388	MASH	3.35545	2.25676
0.514742	MASH	-0.335163	2.11791
0.541983	Non-steatotic liver	0.42616	4.57143
0.302717	MASH	0.316616	1.17885
0.332043	MASH	2.02236	-2.44583
0.308712	MASH	0.391608	1.69934
0.500666	MASH	1.20681	4.06995
0.549721	MASH	0.653882	2.72113
0.430745	MASH	0.108523	2.66669
0.59768	MASH	-1.24305	-3.15318
0.554517	Non-steatotic liver	-2.28552	1.6025
0.35689	MASH	-0.158125	1.03637
0.375008	MASH	-0.188288	-0.455155
0.334611	Non-steatotic liver	0.801842	-0.846851
0.438515	MASH	-0.361595	2.23167
0.451407	MASH	-2.14133	0.625402
0.534838	Non-steatotic liver	-3.73372	-0.359225
0.586887	MASH	-6.78026	0.318598
0.681262	Non-steatotic liver	-1.12946	-1.86349
0.70061	MASH	0.877701	4.39372
0.456136	Non-steatotic liver	1.97815	-3.16187
0.522272	Non-steatotic liver	0.958448	4.7765
0.393345	MASH	-0.884775	0.559329
0.651703	Non-steatotic liver	-1.10926	-0.0230822
0.749162	Non-steatotic liver	-4.12151	0.158865
0.636409	Non-steatotic liver	2.9192	-2.41654
0.372049	MASH	2.16257	3.71324
0.549084	MASH	0.270118	3.89554
0.610637	MASH	-3.69464	3.34402
0.638062	Non-steatotic liver	-3.34432	0.291809
0.605396	MASH	2.45931	4.26388
0.653929	Non-steatotic liver	0.845544	-3.48448
0.478955	MASH	2.34093	4.16494
0.449665	Non-steatotic liver	-1.02513	-0.0917759
0.0340192	MASH	2.06502	1.51573
0.481574	MASH	2.16837	-1.70346
0.613927	Non-steatotic liver	-3.55458	-1.09894
0.491541	Non-steatotic liver	-2.66424	-3.34569
0.148682	MASH	2.83355	1.87234
0.584006	MASH	-0.957615	1.20868
0.629488	Non-steatotic liver	-3.80883	3.25652
0.554205	Non-steatotic liver	-2.07879	1.26428
0.214009	MASH	2.63465	2.86187
0.67811	Non-steatotic liver	-3.80118	1.13988
0.0778265	MASH	2.60529	1.11611
0.579189	Non-steatotic liver	-2.99429	1.23419
0.779293	Non-steatotic liver	-3.20245	-0.350238
0.371142	Non-steatotic liver	2.42311	3.46302
0.25039	MASH	1.88934	3.61772
0.363847	MASH	2.4094	-1.09147
0.340368	Non-steatotic liver	-0.0451407	-0.862249
0.856952	Non-steatotic liver	-2.79621	0.368266
0.289842	MASH	1.47834	2.27311
0.347112	MASH	0.718526	-2.38218
0.618934	Non-steatotic liver	-1.82705	-2.40857
0.293719	MASH	0.537424	1.27288
0.638297	Non-steatotic liver	-1.43354	2.3908
0.445846	MASH	0.593446	2.94956
0.481903	MASH	-0.596245	2.63188
0.43777	MASH	1.02078	3.25523
0.184146	MASH	2.2954	1.94164
0.421538	MASH	3.12081	-2.49183
0.181855	MASH	1.11075	1.09508
0.318763	MASH	2.42651	3.22142
0.192717	MASH	1.97544	2.31552
0.360179	MASH	-0.856484	0.595678
0.719367	Non-steatotic liver	-3.41915	-1.00835
0.229753	MASH	2.78763	3.25493
0.343758	MASH	-0.00254082	2.00112
0.613825	MASH	-1.1947	-2.04604
0.662078	Non-steatotic liver	-2.10538	1.56148
0.49008	MASH	0.0147381	0.15248
0.412179	Non-steatotic liver	-0.00273919	-2.91636
0.549842	Non-steatotic liver	-2.82731	1.54519
0.310492	MASH	-1.34605	-0.898828
0.447108	Non-steatotic liver	-1.22899	-0.906224
0.815777	MASH	-3.85854	-0.515711
0.408046	MASH	3.55283	-1.73329
0.320704	MASH	0.607971	1.30457
0.381449	MASH	2.05043	3.06877
0.496519	Non-steatotic liver	-1.32823	0.252564
0.371887	MASH	2.2877	3.09185
0.590553	Non-steatotic liver	-2.85272	-1.64929
0.661342	MASH	-0.625273	-4.51884
0.166143	MASH	1.0921	2.35984
0.28606	MASH	1.52306	2.13306
0.5787	MASH	-4.23724	-0.650716
0.461985	MASH	2.20192	4.22903
0.0880481	MASH	1.66227	0.298999
0.373284	Non-steatotic liver	1.21578	1.93425
0.659938	Non-steatotic liver	-1.10225	3.47367
0.937501	Non-steatotic liver	-1.6879	-4.14932
0.0897763	MASH	2.7886	1.64516
0.609382	Non-steatotic liver	2.58562	-0.131243
0.506878	Non-steatotic liver	-0.68989	-3.06923
0.719368	Non-steatotic liver	-0.262986	-3.8071
0.848808	Non-steatotic liver	-0.621539	-4.12405
0.762736	MASH	-1.88676	-3.43976
0.417012	Non-steatotic liver	-0.346468	-1.00539
0.174248	MASH	1.22157	0.862058
0.77951	Non-steatotic liver	-3.01649	-2.69211
0.389139	Non-steatotic liver	-2.1013	-1.539
0.573297	Non-steatotic liver	2.488	-2.58012
0.238084	MASH	1.74375	2.93841
0.596985	Non-steatotic liver	-1.27117	-1.58295
0.536102	MASH	2.72514	-2.81457
0.304231	MASH	-0.677704	-0.227074
0.186523	MASH	2.40858	2.07672
0.37999	MASH	0.612274	1.75518
0.397054	MASH	1.82989	3.27004
0.668359	Non-steatotic liver	-3.12583	-0.360481
0.367218	MASH	0.927046	-2.64809
0.270097	MASH	0.572206	0.463023
0.441919	MASH	2.78557	-1.03748
0.217512	MASH	1.01974	0.0757918
0.765521	Non-steatotic liver	-3.65886	0.198648
0.352813	MASH	1.84125	3.04243
0.452099	MASH	2.16121	3.31109
0.259223	MASH	2.04508	2.75141
0.516576	MASH	-0.303012	0.669243
0.152647	MASH	2.70381	-0.13971
0.47982	Non-steatotic liver	-2.9977	-2.45187
0.128755	MASH	3.17578	1.22933
0.235055	MASH	2.56808	3.70637
0.357473	MASH	1.14802	3.88281
0.195114	MASH	2.11411	2.39276
0.307202	Non-steatotic liver	-2.93871	1.24822
0.728333	Non-steatotic liver	-2.23702	2.22342
0.751932	Non-steatotic liver	-1.59113	-2.65124
0.369228	MASH	2.46103	3.25537
0.629875	Non-steatotic liver	-1.78398	-1.2553
0.202748	MASH	0.335366	-0.193303
0.22361	MASH	0.881876	1.7399
0.370663	Non-steatotic liver	-0.0115734	-1.9225
0.499869	MASH	1.68753	4.52267
0.513721	MASH	0.31247	3.72528
0.560896	MASH	1.46114	4.15695
0.637081	Non-steatotic liver	2.26873	-2.17973
0.64955	Non-steatotic liver	1.79944	-1.13323
0.664077	Non-steatotic liver	-1.38275	2.25276
0.608645	Non-steatotic liver	-1.54005	-2.57099
0.847715	MASH	-1.45816	-3.43294
0.536045	Non-steatotic liver	-0.94565	0.36915
0.714007	Non-steatotic liver	-1.60069	2.4627
0.742615	MASH	-1.82407	-4.57204
0.148147	MASH	3.14948	1.55265
0.23049	MASH	3.15886	2.93271
0.588893	Non-steatotic liver	1.49798	-2.89439
0.545809	MASH	3.28365	-0.225148
0.440561	MASH	-4.57729	-0.559819
0.538262	Non-steatotic liver	-0.865455	-0.00709741
0.554147	MASH	2.37402	-3.54485
0.2636	MASH	1.63989	-0.468102
0.336778	Non-steatotic liver	-0.918807	-3.3627
0.223789	MASH	1.24061	2.89412
0.566308	Non-steatotic liver	-1.82089	-1.4916
0.433367	MASH	0.521132	4.13327
0.612198	MASH	3.09297	-2.57056
0.571441	Non-steatotic liver	0.483256	2.958
0.410457	MASH	1.72307	4.45424
0.337102	MASH	3.15678	3.21656
0.572962	MASH	3.21172	-1.79354
0.585625	Non-steatotic liver	-1.94051	-1.47428
0.408925	MASH	2.94208	-1.54603
0.386273	Non-steatotic liver	0.2357	-0.763025
0.61834	Non-steatotic liver	-3.4333	3.4023
0.561532	MASH	0.78008	-1.39713
0.264027	MASH	3.13144	2.11949
0.430046	MASH	-3.72396	3.46501
0.845738	Non-steatotic liver	-3.5703	-0.715274
0.496959	Non-steatotic liver	-2.07614	1.51079
0.935099	Non-steatotic liver	-1.31596	-3.61821
0.688373	Non-steatotic liver	-3.50239	-0.577097
0.496678	MASH	1.9468	4.01163
0.62877	Non-steatotic liver	-1.46289	-3.71966
0.152442	MASH	0.489761	-2.47238
0.775087	Non-steatotic liver	-3.6167	0.584452
0.456707	Non-steatotic liver	2.39372	-1.17926
0.297527	MASH	1.02039	-0.062881
0.695313	MASH	-1.9937	-2.63715
0.694143	Non-steatotic liver	-2.05407	2.42159
0.236678	MASH	1.64929	3.38741
0.569209	Non-steatotic liver	-0.913241	0.58218
0.295401	Non-steatotic liver	-1.30951	1.17578
0.395349	Non-steatotic liver	-1.09117	-3.38647
0.503583	MASH	-0.585445	2.29274
0.650263	Non-steatotic liver	0.703608	-3.64901
0.391563	MASH	0.900327	3.90465
0.715673	Non-steatotic liver	-2.39833	2.35176
0.138643	MASH	3.14178	1.68114
0.627529	MASH	-4.45149	0.310463
0.449712	MASH	0.868791	-2.16288
0.702319	Non-steatotic liver	-3.6129	0.159815
0.536067	Non-steatotic liver	-1.61231	-3.1088
0.483596	Non-steatotic liver	-1.79065	1.63159
0.280023	MASH	0.68558	-0.667065
0.501639	Non-steatotic liver	-0.875647	0.415547
0.613343	Non-steatotic liver	-1.94506	0.728201
0.713674	MASH	-0.987111	-2.99402
0.108215	MASH	1.53289	-0.173948
0.426582	Non-steatotic liver	-3.49584	3.22446
0.550992	Non-steatotic liver	-2.55645	-3.05326
0.733715	Non-steatotic liver	-1.68076	-3.46989
0.623064	Non-steatotic liver	-3.09337	-0.159378
0.166644	MASH	1.31135	-0.233965
0.450055	MASH	2.2619	-1.28135
0.678571	Non-steatotic liver	-1.40064	1.82455
0.622288	Non-steatotic liver	2.2198	-1.54107
0.187022	MASH	1.92802	2.23595
0.577464	Non-steatotic liver	-0.336776	3.9361
0.526075	Non-steatotic liver	-0.543806	3.63469
0.296317	MASH	0.0547601	1.06848
0.565418	MASH	-3.40462	3.46397
0.703653	Non-steatotic liver	0.827648	4.66799
0.335997	MASH	0.84557	3.0174
0.477287	MASH	-4.51805	-0.395561
0.616812	Non-steatotic liver	-2.36148	1.7644
0.399062	MASH	-6.88717	0.432837
0.63483	Non-steatotic liver	-3.31271	1.34367
0.424767	MASH	0.184402	-1.22694
0.770496	Non-steatotic liver	-3.73662	-0.448409
0.423866	Non-steatotic liver	-4.31047	-0.573446
0.14527	MASH	1.57421	1.42095
0.137297	MASH	1.61529	-0.136383
0.552101	Non-steatotic liver	-2.22613	1.92675
0.678965	MASH	-0.737327	-3.41504
0.471319	MASH	2.37072	-3.11511
0.371634	MASH	2.60494	3.58257
0.295441	MASH	3.15715	-1.73746
0.508029	Non-steatotic liver	2.46207	-1.90355
0.278262	MASH	2.49584	2.92684
0.366825	MASH	1.3142	3.36125
0.48819	MASH	-0.102065	4.01829
0.530475	Non-steatotic liver	-6.64109	0.284674
0.16259	MASH	1.14789	1.88204
0.540028	Non-steatotic liver	-2.01492	-1.82966
0.36954	MASH	-0.142867	1.80451
0.585237	MASH	-0.0840623	1.57733
0.335738	MASH	3.37136	2.43892
0.329275	MASH	-0.86529	1.97738
0.439023	Non-steatotic liver	1.21913	-2.23242
0.170721	MASH	2.82586	1.7081
0.144668	MASH	0.688406	1.52331
0.593843	Non-steatotic liver	-1.79615	0.499637
0.605261	Non-steatotic liver	-3.7223	3.51031
0.775491	Non-steatotic liver	-0.42284	-3.29436
0.727377	Non-steatotic liver	-1.54821	-1.87737
0.581712	Non-steatotic liver	3.11165	-2.35717
0.618493	MASH	-4.13329	-0.509358
0.143087	MASH	3.04471	0.362102
0.530316	Non-steatotic liver	1.32285	-3.67771
0.408925	MASH	2.32117	-1.17524
0.636607	Non-steatotic liver	0.106874	-2.62138
0.569767	Non-steatotic liver	-2.09262	1.4091
0.794392	Non-steatotic liver	-1.57567	-3.48274
0.293822	MASH	2.08995	2.88265
0.488228	MASH	1.64108	0.16676
0.793947	MASH	-0.619083	-4.18068
0.725678	Non-steatotic liver	-3.96432	0.510173
0.350332	MASH	1.07597	0.56167
0.540181	Non-steatotic liver	-3.02835	-1.7649
0.383579	MASH	-0.137357	1.62352
0.147394	MASH	1.76676	1.74232
0.590531	Non-steatotic liver	-0.598577	-1.91822
0.547194	Non-steatotic liver	-2.92568	0.484211
0.818854	Non-steatotic liver	-4.0061	-0.448086
0.232646	MASH	2.34366	1.57833
0.112398	MASH	1.92202	0.728035
0.620939	Non-steatotic liver	-4.10066	0.474273
0.607292	MASH	-2.29613	-0.10811
0.869116	Non-steatotic liver	-0.652873	-3.62891
0.650813	Non-steatotic liver	-1.3225	0.016419
0.104135	MASH	1.71786	-0.0386895
0.678012	Non-steatotic liver	-2.13395	1.77318
0.258288	MASH	3.07863	1.04903
0.205017	MASH	1.51622	2.93481
0.632252	Non-steatotic liver	-1.25148	-2.5292
0.593344	Non-steatotic liver	-3.69498	3.73012
0.640719	Non-steatotic liver	-2.30309	-3.90629
0.453538	Non-steatotic liver	1.48428	1.65086
0.575138	MASH	2.9866	-2.98262
0.706888	Non-steatotic liver	-3.16725	-1.00225
0.301112	MASH	1.91619	2.83598
0.53854	MASH	0.158225	2.76599
0.289342	MASH	0.49332	0.857091
0.53256	Non-steatotic liver	-1.28133	-2.96979
0.508549	MASH	0.378649	3.68587
0.441509	MASH	2.98197	3.72936
0.592338	Non-steatotic liver	-2.83749	0.591695
0.226462	MASH	2.83745	2.33909
0.579837	Non-steatotic liver	3.11837	-2.54657
0.513574	MASH	1.25478	-3.64676
0.454443	MASH	2.32809	0.908498
0.61751	Non-steatotic liver	-1.96858	-0.254725
0.256939	MASH	3.28974	2.01523
0.299978	MASH	3.5954	0.208832
0.260757	MASH	1.34345	0.475323
0.446551	Non-steatotic liver	-2.0415	-1.8263
0.279193	MASH	0.292384	1.6492
0.5302	MASH	1.44542	3.80854
0.545776	MASH	-6.80929	0.299986
0.298016	Non-steatotic liver	-1.8551	1.7212
0.554366	MASH	-1.32576	2.82989
0.673572	Non-steatotic liver	-4.52257	0.222783
0.602712	Non-steatotic liver	2.58369	-2.00069
0.34042	MASH	0.210054	0.383816
0.61026	Non-steatotic liver	-1.80511	-3.5904
0.29205	MASH	1.41254	-0.29087
0.701214	MASH	-3.74432	-0.34092
0.29414	MASH	-0.040035	1.56758
0.614457	Non-steatotic liver	-4.39297	-0.635452
0.343507	MASH	0.457752	-2.78577
0.614244	Non-steatotic liver	2.81349	-1.47046
0.434556	MASH	2.11722	-1.93991
0.386153	MASH	1.11998	-2.12106
0.505857	MASH	0.522044	0.179548
0.779721	Non-steatotic liver	-2.75183	0.268296
0.264859	MASH	1.8031	2.86597
0.558862	MASH	2.92877	3.5777
0.192777	MASH	3.17877	1.70303
0.598507	MASH	1.75682	-1.91548
0.582839	Non-steatotic liver	-1.60263	-1.85124
0.467747	MASH	0.123256	0.274926
0.612954	Non-steatotic liver	1.89755	-2.27989
0.357572	MASH	0.487894	0.196586
0.483893	MASH	1.79642	-1.44128
0.593891	Non-steatotic liver	1.0022	-3.35764
0.407511	Non-steatotic liver	-0.522638	-1.3492
0.574278	MASH	-1.82001	-4.87997
0.601753	MASH	1.56669	4.43262
0.17119	MASH	0.158337	2.24839
0.660696	Non-steatotic liver	-1.28924	1.76438
0.317609	MASH	0.0985076	-1.12432
0.177406	MASH	3.50018	2.50722
0.577522	Non-steatotic liver	2.00808	-3.13959
0.211645	MASH	0.627387	-0.957828
0.793031	Non-steatotic liver	-3.8223	0.886447
0.206222	MASH	2.81176	-0.309764
0.696642	Non-steatotic liver	-1.81908	0.895626
0.345806	Non-steatotic liver	-2.35188	-0.129836
0.705063	MASH	0.440651	4.33104
0.691256	Non-steatotic liver	-2.25031	0.911525
0.223021	MASH	0.316973	-2.25529
0.43848	MASH	-0.757235	0.735202
0.657521	Non-steatotic liver	-1.92004	-3.73776
0.353512	Non-steatotic liver	1.07291	-2.42829
1	Non-steatotic liver	-1.47432	-3.30736
0.60421	Non-steatotic liver	-3.62766	3.70706
0.289403	MASH	0.240444	1.6506
0.663803	Non-steatotic liver	-1.90673	0.288985
0.656767	MASH	-1.06674	3.06025
0.337322	Non-steatotic liver	-0.679342	0.152418
0.486646	MASH	0.768924	3.88837
0.583409	Non-steatotic liver	-3.66208	-0.911669
0.649249	MASH	-2.3303	-0.287499
0.707626	Non-steatotic liver	-1.54532	0.54868
0.122939	MASH	1.57025	1.44719
0.447421	MASH	2.35652	3.84809
0.616037	Non-steatotic liver	-2.49253	2.33327
0.444062	MASH	2.96179	3.86752
0.357241	MASH	1.73813	-0.295106
0.267402	Non-steatotic liver	2.91084	3.12367
0.471622	Non-steatotic liver	-2.01363	0.610594
0.14724	MASH	2.50867	1.78988
0.795544	Non-steatotic liver	-0.346472	-4.50812
0.387835	MASH	0.703013	0.90565
0.726096	Non-steatotic liver	-2.02442	1.1195
0.605865	Non-steatotic liver	-0.515835	3.8783
0.917707	Non-steatotic liver	-1.85594	-4.00723
0.696467	Non-steatotic liver	-3.61663	-0.9404
0.63342	Non-steatotic liver	-0.697141	-3.38539
0.723163	Non-steatotic liver	-4.036	0.429544
0.663833	MASH	-6.74177	0.342992
0.826618	Non-steatotic liver	-0.696591	-4.28532
0.176783	MASH	2.23812	-0.504987
0.638137	Non-steatotic liver	-0.895403	0.697202
0.250869	MASH	2.95508	3.16689
0.632311	Non-steatotic liver	-3.17198	0.638914
0.226185	MASH	0.7223	0.14903
0.394888	MASH	0.599316	2.44179
0.629604	MASH	3.06199	-2.96425
0.497137	Non-steatotic liver	-3.60471	-1.48282
0.2285	MASH	0.511501	1.2801
0.628769	Non-steatotic liver	-0.107825	-2.95594
0.652402	Non-steatotic liver	-0.296837	-3.80915
0.403151	MASH	-0.646104	1.34642
0.477611	Non-steatotic liver	-0.424287	3.92473
0.533831	Non-steatotic liver	-3.18526	-2.40411
0.55538	Non-steatotic liver	0.281947	-0.943286
0.556691	Non-steatotic liver	-0.983984	0.873517
0.490431	Non-steatotic liver	1.48589	-3.57851
0.280481	MASH	3.77227	1.14906
0.222611	MASH	3.53673	1.39843
0.47693	MASH	-4.47249	-0.316817
0.716871	Non-steatotic liver	-1.19782	1.35014
0.111689	MASH	1.92875	1.48334
0.516971	MASH	-0.219004	3.05399
0.508635	MASH	2.72265	-2.20681
0.375183	MASH	0.950135	3.17499
0.691431	Non-steatotic liver	0.325653	4.2833
0.597694	Non-steatotic liver	-2.79694	1.39511
0.517069	MASH	0.79626	-2.0665
0.244653	Non-steatotic liver	-3.6132	-1.25025
0.674103	MASH	2.34701	-2.46147
0.732462	Non-steatotic liver	-3.95137	0.394763
0.29587	MASH	0.762782	1.78467
0.63678	MASH	-0.873914	2.52574
0.633261	MASH	3.04591	-2.39666
0.700721	Non-steatotic liver	-1.49066	0.529216
0.369599	MASH	1.07372	2.63924
0.0909538	MASH	1.99199	1.36351
0.461662	MASH	-0.115233	1.12415
0.302191	MASH	0.344267	1.86473
0.361102	MASH	3.50659	0.523279
0.677507	Non-steatotic liver	-1.54073	1.50685
0.403955	MASH	-0.515709	2.11031
0.238679	MASH	0.185207	0.905766
0.54884	MASH	1.51535	-0.216593
0.117342	MASH	2.86517	1.92149
0.317705	MASH	2.87003	3.93562
0.475901	Non-steatotic liver	-1.97796	1.26512
0.62449	Non-steatotic liver	-6.76932	0.376921
0.385231	Non-steatotic liver	-0.313303	-2.50622
0.460919	MASH	0.389968	2.24337
0.575733	Non-steatotic liver	2.10401	-1.47143
0.602734	MASH	2.47929	-3.21123
0.483454	Non-steatotic liver	0.100649	4.17621
0.548181	MASH	3.04757	-2.53149
0.71921	Non-steatotic liver	-1.51743	2.7305
0.740515	Non-steatotic liver	-0.687421	-4.57972
0.419601	MASH	3.08713	-0.648677
0.572164	Non-steatotic liver	-1.47485	0.562151
0.12709	MASH	1.13098	1.50028
0.498861	MASH	2.6943	-2.7344
0.199499	MASH	0.877269	-0.261738
0.295255	MASH	3.35519	2.88137
0.518502	Non-steatotic liver	-0.154156	-0.0828036
0.276321	MASH	2.18365	3.87566
0.463117	Non-steatotic liver	2.16897	-2.59998
0.657512	MASH	-0.980304	-2.82863
0.313616	Non-steatotic liver	1.75913	4.30931
0.365228	Non-steatotic liver	-3.00458	-1.55138
0.504385	Non-steatotic liver	-1.35108	2.12336
0.541655	MASH	3.25456	-2.80293
0.463619	MASH	0.184224	2.89434
0.4411	MASH	1.91101	4.38081
0.498023	MASH	1.16245	0.275909
0.59226	Non-steatotic liver	-2.93778	0.398533
0.32255	MASH	0.089236	1.17014
0.365301	Non-steatotic liver	-1.84309	-2.09271
0.510259	MASH	2.57737	-1.12627
0.318096	Non-steatotic liver	1.17479	1.03741
0.737951	MASH	-0.732967	1.83482
0.339017	MASH	2.02206	3.37981
0.61876	Non-steatotic liver	-3.07954	1.15
0.528268	Non-steatotic liver	-1.04045	-4.04345
0.391181	Non-steatotic liver	-0.600554	-1.59361
0.438922	MASH	0.00718189	0.605956
0.556014	Non-steatotic liver	-3.49173	0.0501171
0.253772	MASH	2.32383	2.75783
0.293237	MASH	2.3965	2.39571
0.71809	Non-steatotic liver	-3.16321	0.147257
0.574494	Non-steatotic liver	-1.48937	0.86103
0.456303	MASH	0.308069	0.0155072
0.0921892	MASH	2.0855	2.05345
0.303813	MASH	-0.204657	1.07569
0.696761	Non-steatotic liver	-2.36712	-0.945259
0.692836	Non-steatotic liver	-1.76383	2.08594
0.857077	Non-steatotic liver	-3.94503	-0.31215
0.455575	Non-steatotic liver	-1.24975	2.84701
0.443269	MASH	0.532735	4.04876
0.536339	MASH	-4.64813	0.464618
0.153204	MASH	1.41915	1.2775
0.511496	Non-steatotic liver	2.05264	-3.2161
0.626322	MASH	-0.535113	2.18878
0.553134	Non-steatotic liver	-1.8569	1.77641
0.459625	MASH	2.37609	4.08821
0.556302	MASH	-3.14268	4.10061
0.899053	Non-steatotic liver	-2.12285	-3.73757
0.263729	MASH	0.856543	-0.742635
0.416393	MASH	2.94265	-1.81073
0.47436	Non-steatotic liver	-1.95112	-0.699123
0.486333	MASH	0.0532397	0.984128
0.484515	MASH	0.924349	1.97728
0.32951	MASH	-2.25164	-2.13834
0.45327	MASH	3.05996	3.60641
0.488822	Non-steatotic liver	1.38669	-1.81134
0.396687	Non-steatotic liver	0.791306	-2.20913
0.532578	MASH	0.394369	-2.93603
0.314186	MASH	-0.380044	0.839566
0.362089	Non-steatotic liver	-2.82049	-1.19052
0.773288	Non-steatotic liver	-1.45485	-2.46961
0.537415	MASH	-0.238258	0.567333
0.417305	MASH	0.248376	-1.28198
0.744638	Non-steatotic liver	-2.94287	-0.316141
0.871873	Non-steatotic liver	-4.05507	-0.226634
0.559755	Non-steatotic liver	-1.45563	0.792042
0.574991	MASH	1.19909	4.04211
0.142048	MASH	2.99662	-0.858143
0.338375	MASH	2.75632	3.44987
0.601829	Non-steatotic liver	-1.75717	0.635882
0.456533	MASH	0.998566	-3.31864
0.61458	Non-steatotic liver	0.145479	3.3124
0.526203	MASH	2.66866	3.38319
0.715982	Non-steatotic liver	-3.19415	0.878193
0.622434	Non-steatotic liver	1.97694	-1.95672
0.614234	Non-steatotic liver	-1.3323	3.00657
0.483265	Non-steatotic liver	-3.25947	-2.01101
0.20828	MASH	0.426021	2.02655
0.658073	MASH	0.0591208	-2.66853
0.432106	MASH	0.593945	-3.73675
0.627938	Non-steatotic liver	-4.09591	0.27689
0.198936	MASH	2.58005	-1.11797
0.518965	MASH	0.341169	-2.19425
0.475537	MASH	0.362914	-1.29039
0.313166	MASH	0.279062	-1.07375
0.64828	Non-steatotic liver	-1.75286	-2.08375
0.543903	Non-steatotic liver	2.92334	-2.8584
0.52351	MASH	-3.38185	-0.774906
0.178062	MASH	2.68603	1.15485
0.35754	MASH	1.68833	3.16124
0.503451	MASH	2.2921	4.01134
0.341783	MASH	0.481151	0.439728
0.381565	Non-steatotic liver	3.35598	-1.668
0.61564	Non-steatotic liver	-3.78897	-0.0824652
0.156649	MASH	1.15179	-0.276382
0.602611	MASH	3.07691	-1.19694
0.524571	MASH	-0.500164	2.99078
0.826022	Non-steatotic liver	-1.56797	-3.09844
0.458109	Non-steatotic liver	-1.23785	-1.45969
0.474	MASH	1.21223	2.20351
0.617519	Non-steatotic liver	2.29514	-2.21816
0.782554	MASH	-1.73033	-4.54851
0.409425	MASH	0.373881	0.773823
0.601188	Non-steatotic liver	2.08126	-2.71655
0.34742	MASH	-6.64704	0.555028
0.577172	Non-steatotic liver	2.29444	-2.01784
0.583255	Non-steatotic liver	2.09259	-2.40045
0.707218	Non-steatotic liver	-2.04591	-3.92691
0.591568	MASH	1.29994	3.48169
0.689392	Non-steatotic liver	-2.99402	0.906176
0.358347	MASH	2.13839	3.46636
0.572152	MASH	-6.74272	0.301196
0.256304	MASH	1.50378	2.78494
0.602046	Non-steatotic liver	-0.181219	4.23059
0.645368	Non-steatotic liver	-3.89836	0.814722
0.622599	Non-steatotic liver	2.14133	-2.00565
0.228383	MASH	1.38975	-0.102894
0.446424	MASH	-0.813076	2.26278
0.534966	Non-steatotic liver	-1.22862	-3.70115
0.741818	MASH	-6.62588	0.287686
0.606489	Non-steatotic liver	1.1853	-0.755523
0.411941	MASH	-0.255628	-0.634172
0.499627	MASH	-4.26303	-0.764507
0.598403	MASH	-0.334866	-4.38501
0.426975	MASH	1.66621	-1.18834
0.0930115	MASH	2.78131	1.00675
0.469082	Non-steatotic liver	-2.77351	2.06809
0.394443	MASH	0.448841	2.75633
0.311834	MASH	1.32819	3.17523
0.47853	MASH	1.1678	4.45727
0.386058	MASH	2.01406	0.297997
0.0777651	MASH	2.38977	1.71131
0.627778	Non-steatotic liver	-2.29018	1.10084
0.512802	Non-steatotic liver	-6.68243	0.251033
0.806033	Non-steatotic liver	-1.79202	-3.30482
0.478537	Non-steatotic liver	-3.70107	-0.485368
0.697994	MASH	0.164888	-3.56982
0.454733	Non-steatotic liver	0.395048	-2.11261
0.206606	MASH	0.968349	1.91074
0.298159	Non-steatotic liver	-0.884931	-3.81358
0.455477	MASH	0.40359	0.497211
0.804531	Non-steatotic liver	-2.42796	1.0479
0.357442	MASH	0.554468	2.89216
0.463083	MASH	-4.62892	-0.284604
0.296269	MASH	1.68569	3.19266
0.762669	MASH	-2.71517	0.155369
0.423742	MASH	-4.61649	-0.411266
0.233653	MASH	0.427367	-1.25504
0.103587	MASH	2.76077	0.892061
0.376262	MASH	0.458881	1.90112
0.475298	Non-steatotic liver	-0.701247	-1.76477
0.634235	MASH	0.673203	-3.85322
0.738335	Non-steatotic liver	-4.52818	0.0803554
0.514743	MASH	2.93817	-0.162861
0.774715	Non-steatotic liver	-3.68723	0.127726
0.214766	MASH	-0.446848	0.56868
0.365194	MASH	2.60101	-1.71574
0.614942	Non-steatotic liver	-2.63701	1.05859
0.727615	Non-steatotic liver	-3.51922	-0.13178
0.330156	MASH	3.38156	2.93194
0.588042	Non-steatotic liver	-0.933739	1.37872
0.603416	MASH	3.29885	-2.02107
0.495465	Non-steatotic liver	-2.73611	1.55516
0.280628	MASH	0.533542	1.51963
0.247533	MASH	0.985353	0.53329
0.451513	MASH	-0.828909	1.25812
0.303628	MASH	-0.0735582	1.61268
0.253739	MASH	0.810175	2.39892
0.204801	MASH	3.00347	1.54904
0.225301	MASH	0.592188	2.37838
0.574657	MASH	1.74818	4.25842
0.723721	Non-steatotic liver	-2.53048	1.58067
0.682814	Non-steatotic liver	-1.37264	1.32983
0.167652	MASH	-6.54065	0.226718
0.680403	Non-steatotic liver	-3.78779	-0.860943
0.196474	MASH	2.8439	0.882092
0.216774	MASH	2.58423	3.28564
0.612452	MASH	2.90153	-2.79926
0.665342	MASH	-0.423192	-4.49333
0.526536	Non-steatotic liver	2.39097	-2.37999
0.668582	MASH	-3.31343	3.88242
0.434872	MASH	-0.132057	1.27306
0.427548	MASH	2.35121	3.02263
0.580364	Non-steatotic liver	-2.41493	-2.45579
0.487102	MASH	1.83167	-1.4147
0.601044	Non-steatotic liver	1.88242	-2.95856
0.524769	Non-steatotic liver	-1.6747	-0.218976
0.496161	Non-steatotic liver	2.71436	0.307813
0.857429	Non-steatotic liver	-1.36959	-4.06238
0.290402	MASH	2.10897	-0.365559
0.813303	MASH	-2.12836	-3.77254
0.268359	MASH	2.32996	3.32081
0.518587	Non-steatotic liver	-1.44994	0.161161
0.570166	Non-steatotic liver	0.927091	-2.73328
0.30198	MASH	3.10397	3.44041
0.51368	Non-steatotic liver	2.91042	-2.29887
0.48052	MASH	3.13938	3.10345
0.588428	MASH	-0.78026	-1.26672
0.476469	MASH	-0.0381252	0.369285
0.793558	Non-steatotic liver	-0.318834	-3.65958
0.360223	MASH	-0.244693	1.49934
0.519206	Non-steatotic liver	-0.945885	-2.52308
0.503051	Non-steatotic liver	-0.923645	0.902046
0.479537	MASH	-0.209703	3.52661
0.33592	Non-steatotic liver	-0.184551	-1.71364
0.442516	MASH	2.33892	3.56823
0.419963	MASH	0.110817	-1.75856
0.563476	MASH	1.21093	4.32393
0.505103	MASH	0.340515	0.910855
0.605459	Non-steatotic liver	0.47119	-3.01569
0.402409	MASH	2.57208	-2.8294
0.546254	MASH	-0.742668	-1.55999
0.643701	Non-steatotic liver	-2.35561	1.09831
0.714101	Non-steatotic liver	-4.1145	0.352952
0.321344	MASH	0.476255	1.77023
0.165067	MASH	2.92768	1.78836
0.515167	MASH	3.68169	-1.65721
0.29111	Non-steatotic liver	-1.2547	-0.500713
0.353024	MASH	3.23437	2.93475
0.640932	Non-steatotic liver	2.21306	-2.19515
0.581537	MASH	-2.72802	-0.159752
0.198386	MASH	0.830372	1.47846
0.417218	Non-steatotic liver	-0.740863	3.44744
0.145729	MASH	2.19955	1.46992
0.535801	Non-steatotic liver	-0.153265	-3.1745
0.533154	Non-steatotic liver	0.713581	2.5467
0.195013	Non-steatotic liver	1.29341	2.43233
0.498018	Non-steatotic liver	-3.41524	-0.362987
0.432982	Non-steatotic liver	0.805192	-1.88409
0.569691	Non-steatotic liver	-2.05201	1.92266
0.449391	MASH	2.06908	-3.05702
0.518018	MASH	-0.684607	0.205307
0.605773	Non-steatotic liver	-2.68755	-3.03735
0.393782	MASH	1.21671	4.04776
0.329061	MASH	-0.140169	0.62196
0.774911	Non-steatotic liver	-3.67296	1.08792
0.582481	Non-steatotic liver	0.883165	4.37655
0.410985	MASH	0.0621067	0.547388
0.566468	Non-steatotic liver	-1.1212	-2.16329
0.597811	Non-steatotic liver	-0.947937	-0.126861
0.538932	Non-steatotic liver	2.43481	-0.509956
0.528176	MASH	-1.81444	2.32166
0.695459	Non-steatotic liver	-1.5077	-1.85911
0.300862	MASH	0.391111	-0.634087
0.600635	MASH	-1.44195	-3.05621
0.277368	MASH	-4.5573	-0.875356
0.77754	Non-steatotic liver	-2.50133	0.260297
0.547449	MASH	0.204896	3.25101
0.516262	MASH	0.888141	-3.61373
0.585426	MASH	-0.483316	3.62058
0.688294	Non-steatotic liver	0.441652	4.50645
0.15592	MASH	1.23025	0.985878
0.73056	Non-steatotic liver	-0.71844	-3.12495
0.136444	MASH	1.89751	0.249111
0.617758	Non-steatotic liver	-1.00906	-1.7691
0.814151	Non-steatotic liver	-0.515298	-3.76117
0.331237	Non-steatotic liver	0.858822	2.94292
0.400904	MASH	-3.16094	4.13783
0.241795	MASH	0.943047	0.677313
0.379351	MASH	-0.753392	0.468307
0.0570026	MASH	1.64026	1.58968
0.325503	Non-steatotic liver	-3.59422	3.67066
0.626374	Non-steatotic liver	-3.55356	-0.979755
0.558166	Non-steatotic liver	-2.13636	1.66297
0.303764	MASH	2.34533	3.02297
0.491217	Non-steatotic liver	-3.07646	-1.64657
0.0555862	MASH	2.19788	1.77781
0.640823	MASH	0.78938	4.17888
0.302641	Non-steatotic liver	-0.808926	0.801156
0.276559	MASH	1.63572	3.79026
0.496564	MASH	-3.33225	-0.240816
0.469276	MASH	-0.660497	1.44448
0.570562	Non-steatotic liver	1.27786	-1.57537
0.210545	MASH	0.770862	1.63302
0.585701	MASH	1.32223	1.02584
0.822569	Non-steatotic liver	-3.52915	-1.70467
0.463505	MASH	3.12935	3.42682
0.521485	Non-steatotic liver	0.356273	4.31843
0.285506	MASH	1.84309	3.62911
0.489568	Non-steatotic liver	-2.08525	1.6203
0.35675	MASH	0.909683	-1.63642
0.433953	MASH	-0.931521	3.31255
0.0734781	MASH	1.91968	0.900453
0.521088	Non-steatotic liver	2.66113	-2.03209
0.0732236	MASH	1.03494	0.770766
0.510145	Non-steatotic liver	1.96915	-2.88624
0.202581	MASH	0.724487	0.475541
0.515231	MASH	2.87206	-2.70848
0.451955	MASH	-4.54358	-0.721005
0.64349	Non-steatotic liver	-2.19112	1.44932
0.451544	Non-steatotic liver	-1.03692	-3.2287
0.514712	MASH	0.148649	3.10701
0.781024	Non-steatotic liver	-0.606746	-3.45891
0.484918	Non-steatotic liver	-1.21342	-1.825
0.550078	MASH	0.999365	4.01902
0.662443	Non-steatotic liver	-2.04704	-2.82162
0.249287	MASH	3.14248	2.98808
0.617733	Non-steatotic liver	-0.582652	1.79584
0.754793	Non-steatotic liver	-0.171442	-3.8826
0.320197	MASH	0.277176	2.3527
0.579223	MASH	0.0348904	-4.50485
0.466621	MASH	-0.280523	-0.997753
0.251319	MASH	0.808624	-0.421459
0.384085	MASH	-3.62494	-0.870535
0.183761	MASH	2.9165	1.14115
0.280006	MASH	-3.15384	3.72245
0.40094	MASH	0.65136	3.08181
0.293674	MASH	1.40355	2.85965
0.589394	Non-steatotic liver	-2.1568	1.62562
0.565078	MASH	0.598983	4.05157
0.357544	MASH	1.50158	-2.94695
0.314921	Non-steatotic liver	1.37805	0.951838
0.530513	Non-steatotic liver	-3.18635	1.54008
0.376644	MASH	0.630232	3.6323
0.611053	Non-steatotic liver	1.52631	-1.0107
0.453209	MASH	-0.20902	0.173545
0.393611	MASH	0.0259771	2.65081
0.215301	MASH	3.29679	1.73439
0.335258	MASH	-3.13251	3.1821
0.80174	Non-steatotic liver	-3.43351	0.0305946
0.182693	MASH	0.954455	1.28474
0.274939	MASH	0.750668	0.930116
0.348206	MASH	0.31812	0.00822325
0.736794	Non-steatotic liver	-1.85431	0.506436
0.358751	MASH	-3.072	-1.77454
0.386644	MASH	-2.21364	-4.14192
0.475143	MASH	2.47584	4.05804
0.208795	MASH	3.10264	2.38311
0.613199	MASH	-0.750991	2.85073
0.38645	MASH	2.25069	-0.910871
0.58872	Non-steatotic liver	-1.81017	0.360163
0.451301	Non-steatotic liver	2.55144	-2.66254
0.594666	Non-steatotic liver	1.80455	-1.61213
0.717485	Non-steatotic liver	-2.05114	-2.73612
0.427059	MASH	-0.21666	1.42805
0.665069	MASH	-0.298514	-4.48749
0.157394	MASH	2.42254	2.3338
0.645277	Non-steatotic liver	1.14414	-2.05982
0.261493	MASH	2.64211	-0.711341
0.365987	MASH	3.59543	2.66013
0.397298	Non-steatotic liver	1.94422	4.36614
0.5637	MASH	0.113206	2.17357
0.202178	Non-steatotic liver	0.830692	-1.11734
0.604962	Non-steatotic liver	-2.81765	3.57235
0.243913	MASH	0.581795	1.92674
0.721619	Non-steatotic liver	-1.90113	-3.56938
0.799299	Non-steatotic liver	-2.103	-3.27124
0.760798	Non-steatotic liver	-0.873501	-3.55829
0.18534	MASH	1.62386	1.41766
0.472818	MASH	2.20559	4.22354
0.438515	MASH	1.75322	-2.60078
0.756464	Non-steatotic liver	-2.50591	-0.957685
0.453079	Non-steatotic liver	0.466409	-2.76878
0.650983	Non-steatotic liver	-3.36358	1.26314
0.587964	Non-steatotic liver	-1.09853	-0.381508
0.246588	Non-steatotic liver	-0.563748	-0.115889
0.515625	Non-steatotic liver	-0.09438	-2.58716
0.486236	Non-steatotic liver	-1.04413	2.51232
0.421433	Non-steatotic liver	1.59167	-1.16603
0.463524	MASH	-0.340131	-1.13003
0.475175	MASH	0.314898	3.9476
0.48539	Non-steatotic liver	-1.8972	1.26919
0.246317	MASH	3.14456	2.67646
0.189096	MASH	3.20818	1.86165
0.397793	MASH	3.4878	-1.57318
0.322653	MASH	-0.129605	1.06311
0.618198	MASH	-0.858047	-4.27182
0.643536	Non-steatotic liver	-2.68111	-1.41983
0.643798	Non-steatotic liver	-1.53199	1.29467
0.258931	MASH	2.71488	4.03118
0.479876	Non-steatotic liver	-3.68711	-1.05874
0.267871	MASH	1.54971	-3.05789
0.589968	MASH	3.00989	-2.19099
0.483376	MASH	-1.89146	1.1595
0.538036	Non-steatotic liver	0.303991	-2.02183
0.532987	Non-steatotic liver	-2.04481	1.15105
0.773473	Non-steatotic liver	-3.07481	1.1469
0.447197	Non-steatotic liver	0.555295	-2.55107
0.503081	Non-steatotic liver	-2.38772	-2.36869
0.598764	Non-steatotic liver	-2.18875	-0.390047
0.460809	MASH	3.29262	-1.89327
0.425652	MASH	0.711459	0.376949
0.468161	MASH	3.16665	-2.47185
0.471915	Non-steatotic liver	-1.74761	2.5664
0.408406	Non-steatotic liver	-0.378507	-0.86026
0.423463	MASH	0.425709	3.29128
0.610956	MASH	0.57951	4.3345
0.44843	MASH	2.82589	0.531941
0.36885	MASH	2.47795	3.41956
0.114997	MASH	1.8014	0.314233
0.42687	Non-steatotic liver	-1.55751	2.72001
0.633324	Non-steatotic liver	-1.41946	0.18175
0.222673	MASH	0.251463	0.336458
0.626748	Non-steatotic liver	2.44107	-2.25121
0.527821	Non-steatotic liver	0.937819	-1.66345
0.600726	Non-steatotic liver	-2.18203	-0.94863
0.505706	Non-steatotic liver	-1.24585	0.401975
0.226591	MASH	3.42013	2.13015
0.361778	Non-steatotic liver	-1.89489	1.5323
0.159046	MASH	1.33728	0.737092
0.406503	MASH	3.21595	-0.343662
0.583648	MASH	-0.223679	-4.04955
0.670684	Non-steatotic liver	-0.687763	1.72358
0.177734	MASH	1.09015	2.3688
0.134231	MASH	2.18518	1.77654
0.529114	MASH	-3.61251	3.24298
0.381871	MASH	1.88343	4.20167
0.339439	MASH	0.0165621	2.47112
0.42313	MASH	3.68465	-1.16561
0.74115	Non-steatotic liver	-1.18064	1.50021
0.609766	MASH	0.301693	3.39041
0.531595	Non-steatotic liver	-0.470879	3.83337
0.642071	Non-steatotic liver	-3.50504	-0.225031
0.590106	Non-steatotic liver	-0.793947	1.55931
0.144617	MASH	1.54717	0.762797
0.441554	MASH	2.69861	-0.256778
0.477986	MASH	-0.0345113	2.90082
0.580998	Non-steatotic liver	-2.75468	-2.52304
0.396365	Non-steatotic liver	1.74078	-2.41713
0.633964	Non-steatotic liver	-2.15599	-2.55128
0.415718	MASH	1.95578	-1.15106
0.487878	MASH	1.71629	-1.30414
0.189467	MASH	2.83535	-1.29903
0.2572	MASH	0.699852	2.15105
0.224748	MASH	2.55677	2.10382
0.477275	MASH	0.249504	2.94165
0.347962	MASH	3.86676	-0.378001
0.538067	MASH	2.61261	-2.74495
0.4363	MASH	-0.0746977	0.830031
0.231996	Non-steatotic liver	1.23069	1.29129
0.548533	Non-steatotic liver	-0.216402	3.69299
0.315167	MASH	2.88133	0.62146
0.395862	Non-steatotic liver	-4.06529	-1.19764
0.253923	MASH	0.329995	2.52786
0.639077	Non-steatotic liver	3.22721	-0.746372
0.251406	Non-steatotic liver	-1.33283	0.912148
0.648431	Non-steatotic liver	-2.02031	2.36647
0.461725	Non-steatotic liver	0.820572	1.07945
0.659148	Non-steatotic liver	-2.26211	1.19953
0.648388	Non-steatotic liver	-3.90067	0.916844
0.231037	MASH	2.35417	-0.55908
0.544092	Non-steatotic liver	-0.896251	3.53631
0.181219	MASH	0.915566	-0.00227063
0.365631	MASH	-0.158446	3.05328
0.729641	MASH	0.302016	4.14221
0.714462	MASH	-4.06716	0.235825
0.784978	Non-steatotic liver	-1.92999	-4.15586
0.487406	MASH	-4.18852	-1.01972
0.351091	MASH	0.242778	1.7825
0.521335	Non-steatotic liver	1.06863	-1.87786
0.145992	MASH	1.65527	-1.23238
0.239366	MASH	1.75813	2.66287
0.699449	Non-steatotic liver	-3.61206	0.953936
0.24445	MASH	0.532413	1.35473
0.617559	Non-steatotic liver	-1.27812	0.112391
0.470831	Non-steatotic liver	-0.0647972	3.7121
0.356556	Non-steatotic liver	-2.14952	1.7524
0.251009	MASH	0.28078	-2.21483
0.373121	MASH	-0.0477725	1.89596
0.713429	MASH	-1.67708	-3.51806
0.598783	MASH	3.50388	-1.32744
0.701196	Non-steatotic liver	-3.63012	0.162464
0.672382	MASH	-1.70836	-4.80985
0.264435	MASH	1.97211	3.34966
0.615706	Non-steatotic liver	0.0441656	-2.94174
0.305802	MASH	1.86001	2.85814
0.504502	Non-steatotic liver	2.14513	4.48272
0.47452	MASH	2.99981	3.54963
0.677987	Non-steatotic liver	-2.3855	0.168752
0.508991	Non-steatotic liver	-0.509818	-1.34946
0.275823	Non-steatotic liver	0.844255	1.09932
0.540877	MASH	2.67758	-3.15676
0.470212	MASH	-0.807775	-0.812937
0.710188	Non-steatotic liver	-3.04273	-0.84002
0.414644	MASH	0.249952	0.251219
0.265542	MASH	1.74045	3.90683
0.370426	MASH	1.42741	3.8431
0.166958	MASH	1.4403	1.31947
0.323838	MASH	0.21968	1.75953
0.190904	MASH	2.71997	2.02889
0.66908	Non-steatotic liver	-3.4353	-0.426613
0.532427	MASH	0.0522857	0.84542
0.376634	MASH	2.29345	3.20986
0.372083	MASH	0.260446	-1.29589
0.359929	MASH	0.0959925	-0.505585
0.494524	MASH	3.18303	-0.379872
0.564415	Non-steatotic liver	-2.30336	1.99891
0.61238	Non-steatotic liver	-0.823989	1.43974
0.69752	Non-steatotic liver	0.968598	4.65906
0.786811	Non-steatotic liver	-2.70286	-0.274474
0.667305	MASH	0.0852358	1.20407
0.418919	MASH	-0.0664812	3.47109
0.598037	Non-steatotic liver	-1.74721	2.55038
0.779003	Non-steatotic liver	-2.83981	1.201
0.719494	Non-steatotic liver	-1.28882	-4.69997
0.493776	MASH	0.994944	4.29992
0.575853	MASH	-3.21074	-0.582267
0.25501	Non-steatotic liver	1.41952	-1.47395
0.273498	MASH	0.166858	-1.08775
0.255696	MASH	3.0074	3.49021
0.491103	MASH	-4.66342	-0.36541
0.196261	MASH	0.430976	1.97583
0.330372	MASH	0.718794	1.19202
0.169244	MASH	2.63939	0.0551503
0.73749	Non-steatotic liver	-3.48344	1.04032
0.474434	Non-steatotic liver	-1.42999	-1.45985
0.506498	MASH	-0.0830293	3.47307
0.411466	Non-steatotic liver	-0.405279	-0.6022
0.460945	Non-steatotic liver	-3.38729	-1.62671
0.556453	MASH	2.28189	1.06104
0.572327	MASH	3.17174	-2.40775
0.175167	MASH	1.58457	2.24539
0.700204	Non-steatotic liver	-1.93132	2.16899
0.46918	MASH	-0.163016	2.56967
0.149706	MASH	2.64176	1.77043
0.555723	MASH	3.17431	-0.311067
0.48062	MASH	2.36202	-2.09393
0.532838	Non-steatotic liver	2.37738	-1.85059
0.503322	Non-steatotic liver	-2.1622	2.23812
0.482486	Non-steatotic liver	-2.06375	-0.205787
0.594433	MASH	2.46018	-2.6012
0.611937	Non-steatotic liver	-3.05269	0.51829
0.533522	MASH	1.47457	4.33857
0.758328	Non-steatotic liver	0.0435332	-3.88502
0.478712	Non-steatotic liver	1.08119	-1.71227
0.675499	MASH	-0.990671	-3.07492
0.112578	MASH	1.97556	0.30752
0.240668	MASH	1.21977	3.44109
0.604495	MASH	-0.77737	1.90981
0.278989	MASH	3.2905	1.8765
0.386047	MASH	2.59583	-0.604889
0.473601	Non-steatotic liver	0.803809	-2.65969
0.220216	MASH	0.4478	2.27929
0.481357	Non-steatotic liver	-2.99167	0.775163
0.395313	MASH	-0.770412	0.595898
0.697472	Non-steatotic liver	-2.47653	-1.24184
0.656063	Non-steatotic liver	-4.19213	-0.514415
0.521083	Non-steatotic liver	-2.54624	-1.47532
[truncated: 9,504 more rows]

## Sheet: Fig2c
Figure 2c
Latent_time	Condition
0.77074	MASLD
0.650898	MASLD
0.423625	MASLD
0.715377	Non-steatotic liver
0.499036	MASLD
0.640808	MASLD
0.480359	MASLD
0.510403	MASLD
0.576075	MASLD
0.235806	MASLD
0.61524	MASLD
0.414166	MASLD
0.289021	MASLD
0.473366	MASLD
0.522793	MASLD
0.167803	MASLD
0.267662	MASLD
0.212148	MASLD
0.768761	MASLD
0.541411	MASLD
0.373193	MASLD
0.37794	MASLD
0.762908	MASLD
0.308358	MASLD
0.624359	MASLD
0.587664	MASLD
0.652743	MASLD
0.612088	MASLD
0.441281	MASLD
0.69255	MASLD
0.434042	MASLD
0.313264	MASLD
0.440439	MASLD
0.355744	MASLD
0.212869	MASLD
0.416958	MASLD
0.571214	MASLD
0.641529	MASLD
0.657705	MASLD
0.244537	MASLD
0.260591	MASLD
0.555619	MASLD
0.559919	MASLD
0.608082	MASLD
0.571492	MASLD
0.607822	MASLD
0.398314	MASLD
0.757079	MASLD
0.289194	MASLD
0.92026	Non-steatotic liver
0.446764	MASLD
0.387853	MASLD
0.552574	MASLD
0.395413	MASLD
0.339547	MASLD
0.289429	MASLD
0.903552	MASLD
0.654877	Non-steatotic liver
0.313806	MASLD
0.237689	MASLD
0.207666	MASLD
0.336977	MASLD
0.38294	MASLD
0.450823	MASLD
0.331426	MASLD
0.480487	MASLD
0.548571	Non-steatotic liver
0.277271	MASLD
0.524304	MASLD
0.558757	Non-steatotic liver
0.571917	MASLD
0.549675	MASLD
0.274211	MASLD
0.450201	MASLD
0.409385	MASLD
0.555986	MASLD
0.708176	MASLD
0.450723	MASLD
0.242843	MASLD
0.30833	MASLD
0.293375	MASLD
0.353306	MASLD
0.404987	MASLD
0.43987	MASLD
0.343255	MASLD
0.474223	Non-steatotic liver
0.592513	MASLD
0.55361	MASLD
0.117557	MASLD
0.504017	MASLD
0.258718	MASLD
0.536988	MASLD
0.466104	MASLD
0.521109	MASLD
0.564227	Non-steatotic liver
0.35184	MASLD
0.523261	MASLD
0.500069	MASLD
0.560233	MASLD
0.468738	MASLD
0.607646	MASLD
0.470815	MASLD
0.371576	MASLD
0.684307	MASLD
0.547067	MASLD
0.318915	MASLD
0.63643	MASLD
0.469505	MASLD
0.383923	MASLD
0.602026	MASLD
0.169335	MASLD
0.335974	MASLD
0.423564	MASLD
0.566778	MASLD
0.463425	MASLD
0.601258	MASLD
0.351151	MASLD
0.541325	MASLD
0.607503	MASLD
0.878372	Non-steatotic liver
0.366407	MASLD
0.33147	MASLD
0.432429	MASLD
0.427006	MASLD
0.248681	MASLD
0.670547	MASLD
0.572449	MASLD
0.0959485	MASLD
0.344589	MASLD
0.391422	MASLD
0.426485	MASLD
0.693511	MASLD
0.456924	MASLD
0.591255	MASLD
0.502265	MASLD
0.275965	MASLD
0.595153	MASLD
0.655629	MASLD
0.24806	MASLD
0.345584	MASLD
0.234041	MASLD
0.707484	MASLD
0.384195	MASLD
0.492438	MASLD
0.616901	Non-steatotic liver
0.509614	MASLD
0.51802	MASLD
0.418565	MASLD
0.293247	MASLD
0.610961	MASLD
0.568336	MASLD
0.469208	MASLD
0.520376	MASLD
0.484555	MASLD
0.433303	MASLD
0.477822	MASLD
0.631642	MASLD
0.596138	MASLD
0.75059	MASLD
0.718476	MASLD
0.605896	MASLD
0.394395	MASLD
0.51234	MASLD
0.26045	MASLD
0.437194	MASLD
0.549939	MASLD
0.41097	MASLD
0.367099	MASLD
0.253445	MASLD
0.619733	MASLD
0.585749	MASLD
0.552119	MASLD
0.620521	MASLD
0.391776	Non-steatotic liver
0.439241	MASLD
0.340479	MASLD
0.521926	MASLD
0.542922	MASLD
0.475536	MASLD
0.563577	MASLD
0.576352	MASLD
0.503899	MASLD
0.558343	MASLD
0.534098	MASLD
0.611717	MASLD
0.167915	MASLD
0.535664	MASLD
0.5786	MASLD
0.474467	MASLD
0.467468	MASLD
0.781272	MASLD
0.526425	MASLD
0.566911	MASLD
0.490444	MASLD
0.571459	MASLD
0.358371	MASLD
0.681277	MASLD
0.507548	MASLD
0.19112	MASLD
0.837039	MASLD
0.580019	Non-steatotic liver
0.552386	MASLD
0.551373	MASLD
0.342851	MASLD
0.629186	MASLD
0.86833	MASLD
0.297133	MASLD
0.735055	MASLD
0.468636	Non-steatotic liver
0.629452	MASLD
0.737617	MASLD
0.357063	MASLD
0.329479	MASLD
0.420261	MASLD
0.670912	MASLD
0.308994	MASLD
0.65071	MASLD
0.522114	MASLD
0.238146	MASLD
0.720712	MASLD
0.441056	MASLD
0.517785	MASLD
0.230915	MASLD
0.421517	MASLD
0.704514	MASLD
0.611864	MASLD
0.592735	MASLD
0.21606	MASLD
0.771288	MASLD
0.974324	MASLD
0.42005	MASLD
0.51784	MASLD
0.656902	MASLD
0.641502	MASLD
0.438375	MASLD
0.796198	MASLD
0.337201	MASLD
0.823242	MASLD
0.725874	MASLD
0.133867	MASLD
0.663551	MASLD
0.284002	MASLD
0.519395	MASLD
0.293603	MASLD
0.817651	Non-steatotic liver
0.481079	MASLD
0.656968	MASLD
0.65725	MASLD
0.352285	MASLD
0.263741	MASLD
0.449673	MASLD
0.484254	MASLD
0.507411	MASLD
0.462173	MASLD
0.291444	MASLD
0.314893	MASLD
0.39042	MASLD
0.525073	MASLD
0.66479	MASLD
0.483431	MASLD
0.247931	MASLD
0.641739	MASLD
0.459758	MASLD
0.596475	MASLD
0.263124	MASLD
0.483209	MASLD
0.294807	MASLD
0.719322	MASLD
0.564974	MASLD
0.662443	MASLD
0.51231	Non-steatotic liver
0.630558	MASLD
0.254155	MASLD
0.358754	MASLD
0.403682	MASLD
0.649115	MASLD
0.622444	MASLD
0.406002	MASLD
0.406893	MASLD
0.583953	MASLD
0.733029	MASLD
0.55032	MASLD
0.181746	MASLD
0.743514	MASLD
0.49734	MASLD
0.160888	MASLD
0.612104	MASLD
0.573438	MASLD
0.632121	Non-steatotic liver
0.758039	MASLD
0.515248	MASLD
0.838243	MASLD
0.506322	MASLD
0.368429	Non-steatotic liver
0.495872	MASLD
0.409433	MASLD
0.271601	MASLD
0.390883	MASLD
0.498677	MASLD
0.319492	MASLD
0.432814	MASLD
0.398089	MASLD
0.416164	Non-steatotic liver
0.460044	MASLD
0.306178	MASLD
0.338944	MASLD
0.554454	MASLD
0.469676	MASLD
0.507132	MASLD
0.594216	MASLD
0.581215	MASLD
0.714662	MASLD
0.584465	MASLD
0.474247	MASLD
0.502667	MASLD
0.548112	MASLD
0.492171	MASLD
0.743713	MASLD
0.553517	MASLD
0.318664	MASLD
0.770173	Non-steatotic liver
0.46057	MASLD
0.789488	MASLD
0.339141	MASLD
0.649793	MASLD
0.205222	MASLD
0.26569	MASLD
0.228918	MASLD
0.463266	MASLD
0.335802	MASLD
0.348191	MASLD
0.764671	MASLD
0.565863	MASLD
0.328061	MASLD
0.580577	MASLD
0.533311	MASLD
0.364277	MASLD
0.610202	MASLD
0.275082	MASLD
0.290655	MASLD
0.153183	MASLD
0.774688	MASLD
0.670981	MASLD
0.463685	Non-steatotic liver
0.522285	MASLD
0.536415	MASLD
0.64792	MASLD
0.494069	MASLD
0.269678	MASLD
0.262177	MASLD
0.275837	MASLD
0.530564	MASLD
0.579109	MASLD
0.550929	MASLD
0.563304	MASLD
0.15673	MASLD
0.661386	MASLD
0.627258	MASLD
0.337462	MASLD
0.731416	MASLD
0.345612	MASLD
0.303921	MASLD
0.54986	MASLD
0.74164	MASLD
0.60298	MASLD
0.378354	MASLD
0.726085	MASLD
0.472447	MASLD
0.58602	MASLD
0.266266	MASLD
0.43234	MASLD
0.683398	MASLD
0.517757	MASLD
0.516975	MASLD
0.693885	MASLD
0.1609	MASLD
0.416525	MASLD
0.861414	Non-steatotic liver
0.339121	MASLD
0.606955	MASLD
0.418546	MASLD
0.424345	MASLD
0.344989	MASLD
0.570405	MASLD
0.843202	MASLD
0.193939	MASLD
0.444821	MASLD
0.696872	MASLD
0.459274	MASLD
0.819346	MASLD
0.427589	MASLD
0.522662	MASLD
0.436089	MASLD
0.601533	MASLD
0.203192	MASLD
0.387282	MASLD
0.311606	MASLD
0.410256	MASLD
0.35953	MASLD
0.649773	MASLD
0.410956	MASLD
0.430291	MASLD
0.220359	MASLD
0.538925	MASLD
0.487324	MASLD
0.38404	MASLD
0.208053	MASLD
0.667425	MASLD
0.675406	MASLD
0.331811	MASLD
0.824476	MASLD
0.653704	MASLD
0.229472	MASLD
0.12934	MASLD
0.556923	MASLD
0.550515	MASLD
0.741816	Non-steatotic liver
0.41459	MASLD
0.147572	MASLD
0.561782	MASLD
0.560151	MASLD
0.491076	MASLD
0.246252	MASLD
0.609342	MASLD
0.500584	MASLD
0.431262	MASLD
0.200016	MASLD
0.516513	MASLD
0.147045	MASLD
0.498147	MASLD
0.611079	MASLD
0.579911	MASLD
0.484803	MASLD
0.254044	MASLD
0.321398	MASLD
0.220665	MASLD
0.649363	MASLD
0.532361	MASLD
0.645562	Non-steatotic liver
0.271183	MASLD
0.832464	Non-steatotic liver
0.60928	MASLD
0.413859	MASLD
0.567192	MASLD
0.430047	MASLD
0.674856	MASLD
0.563017	MASLD
0.390758	MASLD
0.77761	MASLD
0.342587	MASLD
0.455097	Non-steatotic liver
0.624112	MASLD
0.559203	MASLD
0.812348	Non-steatotic liver
0.548732	MASLD
0.275174	MASLD
0.536639	MASLD
0.365503	MASLD
0.835369	MASLD
0.0488693	MASLD
0.405542	MASLD
0.404492	MASLD
0.705108	MASLD
0.564883	MASLD
0.499452	MASLD
0.465941	Non-steatotic liver
0.386804	MASLD
0.590579	MASLD
0.624255	MASLD
0.436351	MASLD
0.411312	MASLD
0.469229	MASLD
0.616599	MASLD
0.434567	MASLD
0.591844	MASLD
0.372264	MASLD
0.549827	MASLD
0.38072	MASLD
0.53775	MASLD
0.315016	MASLD
0.202258	MASLD
0.323592	MASLD
0.486522	Non-steatotic liver
0.500227	MASLD
0.67229	MASLD
0.596236	MASLD
0.487634	MASLD
0.15368	MASLD
0.335089	MASLD
0.725657	MASLD
0.370112	MASLD
0.249755	MASLD
0.684792	Non-steatotic liver
0.469995	MASLD
0.453211	MASLD
0.609066	MASLD
0.323943	MASLD
0.556474	MASLD
0.561061	MASLD
0.671661	MASLD
0.47615	MASLD
0.426328	MASLD
0.372982	MASLD
0.370442	MASLD
0.64983	MASLD
0.566961	MASLD
0.402046	MASLD
0.682774	MASLD
0.625592	Non-steatotic liver
0.194267	MASLD
0.507971	MASLD
0.584709	MASLD
0.741704	MASLD
0.27917	MASLD
0.713501	MASLD
0.149259	MASLD
0.501183	MASLD
0.365037	MASLD
0.624304	MASLD
0.278007	MASLD
0.483547	MASLD
0.45503	MASLD
0.299974	MASLD
0.297012	MASLD
0.997715	MASLD
0.382783	MASLD
0.45426	MASLD
0.238926	MASLD
0.671122	MASLD
0.615186	MASLD
0.602664	MASLD
0.771351	MASLD
0.469077	MASLD
0.504371	MASLD
0.333869	MASLD
0.544062	MASLD
0.325728	MASLD
0.371488	MASLD
0.569728	Non-steatotic liver
0.364111	MASLD
0.527849	MASLD
0.154701	MASLD
0.559049	MASLD
0.595995	MASLD
0.405597	MASLD
0.386874	MASLD
0.488901	MASLD
0.203221	MASLD
0.481458	MASLD
0.768364	MASLD
0.509615	MASLD
0.421559	MASLD
0.566094	MASLD
0.555827	MASLD
0.71909	MASLD
0.278097	MASLD
0.70781	MASLD
0.618953	Non-steatotic liver
0.566636	MASLD
0.770397	Non-steatotic liver
0.394164	MASLD
0.50465	MASLD
0.39933	MASLD
0.335752	MASLD
0.618137	MASLD
0.619596	MASLD
0.307928	MASLD
0.257434	MASLD
0.406753	MASLD
0.493776	MASLD
0.547687	MASLD
0.707864	MASLD
0.129299	MASLD
0.532497	MASLD
0.493687	MASLD
0.420745	MASLD
0.292947	MASLD
0.700658	MASLD
0.787092	MASLD
0.265396	MASLD
0.706021	MASLD
0.319066	MASLD
0.638606	MASLD
0.260918	MASLD
0.434838	MASLD
0.499939	MASLD
0.468138	MASLD
0.620417	MASLD
0.871956	MASLD
0.160082	MASLD
0.598685	MASLD
0.830104	MASLD
0.872265	MASLD
0.248775	MASLD
0.280485	MASLD
0.48907	MASLD
0.658157	MASLD
0.661728	MASLD
0.655865	MASLD
0.565531	MASLD
0.791354	MASLD
0.300444	MASLD
0.824819	MASLD
0.621255	MASLD
0.380722	MASLD
0.559227	MASLD
0.102593	MASLD
0.768794	Non-steatotic liver
0.931821	MASLD
0.122486	MASLD
0.845417	MASLD
0.430193	MASLD
0.627437	MASLD
0.534364	MASLD
0.335475	MASLD
0.670203	MASLD
0.271195	MASLD
0.576361	MASLD
0.535795	MASLD
0.546066	MASLD
0.774464	MASLD
0.841999	MASLD
0.49574	MASLD
0.483052	MASLD
0.621073	MASLD
0.508943	MASLD
0.563278	Non-steatotic liver
0.531276	MASLD
0.681918	MASLD
0.310191	MASLD
0.499716	MASLD
0.672509	MASLD
0.749962	MASLD
0.770612	MASLD
0.686697	MASLD
0.653881	MASLD
0.691222	MASLD
0.415329	MASLD
0.518412	MASLD
0.287822	MASLD
0.35369	MASLD
0.309991	MASLD
0.311895	MASLD
0.77745	Non-steatotic liver
0.447355	MASLD
0.268662	MASLD
0.367869	MASLD
0.561949	MASLD
0.544865	MASLD
0.55876	MASLD
0.270493	MASLD
0.349005	MASLD
0.765626	Non-steatotic liver
0.518474	MASLD
0.222622	MASLD
0.698796	MASLD
0.60837	MASLD
0.450003	MASLD
0.727297	MASLD
0.4811	MASLD
0.548458	MASLD
0.170498	MASLD
0.859377	Non-steatotic liver
0.487747	MASLD
0.436659	MASLD
0.475931	MASLD
0.373317	MASLD
0.668967	MASLD
0.363039	MASLD
0.64702	MASLD
0.332906	MASLD
0.276632	MASLD
0.339518	MASLD
0.547537	MASLD
0.47069	MASLD
0.359959	MASLD
0.49004	MASLD
0.818195	MASLD
0.186563	MASLD
0.124371	MASLD
0.598056	MASLD
0.778977	MASLD
0.549413	MASLD
0.493085	Non-steatotic liver
0.45044	MASLD
0.764461	MASLD
0.599255	MASLD
0.449025	MASLD
0.552386	MASLD
0.607183	MASLD
0.290956	MASLD
0.159253	MASLD
0.294427	MASLD
0.389053	MASLD
0.582896	MASLD
0.528983	MASLD
0.202645	MASLD
0.790438	Non-steatotic liver
0.385158	MASLD
0.413473	MASLD
0.399387	MASLD
0.255313	MASLD
0.556235	MASLD
0.552997	MASLD
0.496474	MASLD
0.304293	MASLD
0.415259	MASLD
0.603751	MASLD
0.625855	MASLD
0.664343	MASLD
0.62384	MASLD
0.128832	MASLD
0.45049	MASLD
0.444572	MASLD
0.669441	MASLD
0.727034	MASLD
0.55247	MASLD
0.50699	MASLD
0.267443	MASLD
0.54866	MASLD
0.278577	MASLD
0.468419	MASLD
0.371189	MASLD
0.532854	MASLD
0.247307	MASLD
0.0978114	MASLD
0.194913	MASLD
0.57394	MASLD
0.532975	MASLD
0.706128	MASLD
0.475903	MASLD
0.497726	MASLD
0.452348	MASLD
0.432576	MASLD
0.68408	MASLD
0.409693	MASLD
0.74028	MASLD
0.423162	MASLD
0.448231	MASLD
0.376793	MASLD
0.270025	MASLD
0.236094	MASLD
0.391637	MASLD
0.627915	Non-steatotic liver
0.226412	MASLD
0.379068	MASLD
0.41101	MASLD
0.485418	MASLD
0.530533	MASLD
0.48515	MASLD
0.655442	Non-steatotic liver
0.603916	MASLD
0.141359	MASLD
0.536525	MASLD
0.574199	MASLD
0.262689	MASLD
0.479941	Non-steatotic liver
0.249946	MASLD
0.716851	MASLD
0.582026	MASLD
0.309855	MASLD
0.662608	Non-steatotic liver
0.32183	MASLD
0.459764	Non-steatotic liver
0.406744	MASLD
0.465153	MASLD
0.513208	Non-steatotic liver
0.30153	Non-steatotic liver
0.342573	MASLD
0.271353	Non-steatotic liver
0.428852	MASLD
0.662109	Non-steatotic liver
0.191027	MASLD
0.574625	Non-steatotic liver
0.540213	Non-steatotic liver
0.636417	MASLD
0.174637	Non-steatotic liver
0.449452	MASLD
0.628287	Non-steatotic liver
0.473206	Non-steatotic liver
0.351097	Non-steatotic liver
0.144339	Non-steatotic liver
0.383818	Non-steatotic liver
0.278025	MASLD
0.52821	MASLD
0.355348	Non-steatotic liver
0.435296	Non-steatotic liver
0.517726	MASLD
0.562007	Non-steatotic liver
0.473162	MASLD
0.346375	MASLD
0.468943	MASLD
0.349301	MASLD
0.78299	MASLD
0.383902	MASLD
0.325782	MASLD
0.538319	Non-steatotic liver
0.199331	MASLD
0.805263	MASLD
0.28936	Non-steatotic liver
0.694796	Non-steatotic liver
0.370515	MASLD
0.524652	MASLD
0.367391	MASLD
0.267354	MASLD
0.793488	MASLD
0.544862	MASLD
0.174077	MASLD
0.398931	MASLD
0.282394	MASLD
0.715873	MASLD
0.382996	MASLD
0.583071	MASLD
0.554584	MASLD
0.609321	Non-steatotic liver
0.248707	MASLD
0.554053	Non-steatotic liver
0.192939	MASLD
0.466809	MASLD
0.357106	Non-steatotic liver
0.542425	Non-steatotic liver
0.355944	MASLD
0.539049	Non-steatotic liver
0.635121	MASLD
0.578086	MASLD
0.218116	MASLD
0.585063	Non-steatotic liver
0.641429	MASLD
0.608661	Non-steatotic liver
0.364315	MASLD
0.357011	Non-steatotic liver
0.451904	MASLD
0.456588	Non-steatotic liver
0.513977	Non-steatotic liver
0.49788	MASLD
0.607897	Non-steatotic liver
0.480858	MASLD
0.40855	MASLD
0.618606	MASLD
0.560607	MASLD
0.335532	Non-steatotic liver
0.773305	MASLD
0.279047	MASLD
0.433964	Non-steatotic liver
0.492326	Non-steatotic liver
0.516955	Non-steatotic liver
0.384731	MASLD
0.458824	MASLD
0.865579	Non-steatotic liver
0.382557	MASLD
0.197247	MASLD
0.620109	Non-steatotic liver
0.469098	MASLD
0.572936	Non-steatotic liver
0.537209	MASLD
0.472563	Non-steatotic liver
0.704836	Non-steatotic liver
0.618365	Non-steatotic liver
0.36353	MASLD
0.471389	Non-steatotic liver
0.638513	Non-steatotic liver
0.509225	Non-steatotic liver
0.586811	MASLD
0.686483	Non-steatotic liver
0.590655	MASLD
0.429032	MASLD
0.503413	Non-steatotic liver
0.29699	MASLD
0.527931	Non-steatotic liver
0.388653	Non-steatotic liver
0.403928	MASLD
0.159536	MASLD
0.525434	MASLD
0.236739	Non-steatotic liver
0.55075	Non-steatotic liver
0.807408	Non-steatotic liver
0.58153	Non-steatotic liver
0.5831	MASLD
0.697113	MASLD
0.306365	Non-steatotic liver
0.629008	Non-steatotic liver
0.528754	MASLD
0.59509	MASLD
0.593898	MASLD
0.706275	Non-steatotic liver
0.575136	Non-steatotic liver
0.666863	Non-steatotic liver
0.406632	MASLD
0.35314	MASLD
0.51652	Non-steatotic liver
0.361196	Non-steatotic liver
0.123943	MASLD
0.477976	MASLD
0.42952	MASLD
0.554351	MASLD
0.350478	MASLD
0.555978	Non-steatotic liver
0.637327	Non-steatotic liver
0.435073	MASLD
0.627794	Non-steatotic liver
0.279426	MASLD
0.505939	MASLD
0.471015	Non-steatotic liver
0.464225	Non-steatotic liver
0.494153	Non-steatotic liver
0.553197	Non-steatotic liver
0.657035	MASLD
0.587682	Non-steatotic liver
0.463822	MASLD
0.497295	MASLD
0.338296	MASLD
0.543861	MASLD
0.648781	MASLD
0.538727	MASLD
0.348582	MASLD
0.339595	MASLD
0.618505	MASLD
0.524519	Non-steatotic liver
0.646095	Non-steatotic liver
0.352818	MASLD
0.911046	MASLD
0.285188	MASLD
0.113851	Non-steatotic liver
0.466842	Non-steatotic liver
0.785756	MASLD
0.149652	MASLD
0.539442	Non-steatotic liver
0.680461	Non-steatotic liver
0.515008	Non-steatotic liver
0.308737	MASLD
0.557102	Non-steatotic liver
0.757969	MASLD
0.558054	Non-steatotic liver
0.220404	MASLD
0.538632	MASLD
0.575469	Non-steatotic liver
0.458034	Non-steatotic liver
0.3817	Non-steatotic liver
0.567699	Non-steatotic liver
0.821598	MASLD
0.450705	MASLD
0.332376	MASLD
0.578257	Non-steatotic liver
0.241495	MASLD
0.268918	MASLD
0.392679	Non-steatotic liver
0.481424	Non-steatotic liver
0.241427	Non-steatotic liver
0.163382	MASLD
0.488777	MASLD
0.428744	MASLD
0.495837	MASLD
0.570473	Non-steatotic liver
0.362356	MASLD
0.344999	Non-steatotic liver
0.13792	Non-steatotic liver
0.541915	MASLD
0.604347	Non-steatotic liver
0.574101	MASLD
0.540561	MASLD
0.362977	Non-steatotic liver
0.667684	Non-steatotic liver
0.821759	MASLD
0.60574	MASLD
0.393158	Non-steatotic liver
0.613297	Non-steatotic liver
0.376499	MASLD
0.468983	MASLD
0.406533	MASLD
0.827348	MASLD
0.367327	MASLD
0.563419	Non-steatotic liver
0.546895	MASLD
0.164663	MASLD
0.647728	MASLD
0.538896	MASLD
0.379772	Non-steatotic liver
0.478517	Non-steatotic liver
0.720258	Non-steatotic liver
0.34967	MASLD
0.657066	Non-steatotic liver
0.251855	MASLD
0.275068	MASLD
0.668932	Non-steatotic liver
0.209335	MASLD
0.515967	MASLD
0.183522	MASLD
0.52722	Non-steatotic liver
0.578839	MASLD
0.423742	MASLD
0.27791	Non-steatotic liver
0.276827	MASLD
0.500686	Non-steatotic liver
0.0472104	MASLD
0.434359	Non-steatotic liver
0.509641	MASLD
0.631722	MASLD
0.632973	MASLD
0.435265	MASLD
0.486493	Non-steatotic liver
0.490225	MASLD
0.252157	MASLD
0.591459	MASLD
0.572707	Non-steatotic liver
0.778829	Non-steatotic liver
0.691809	MASLD
0.689413	Non-steatotic liver
0.193586	MASLD
0.651407	MASLD
0.473277	Non-steatotic liver
0.469686	Non-steatotic liver
0.692501	MASLD
0.67468	Non-steatotic liver
0.384107	Non-steatotic liver
0.461041	MASLD
0.690655	Non-steatotic liver
0.511703	MASLD
0.451572	Non-steatotic liver
0.311654	MASLD
0.434581	MASLD
0.402263	MASLD
0.318772	MASLD
0.200647	MASLD
0.263593	MASLD
0.51306	MASLD
0.559349	Non-steatotic liver
0.445905	MASLD
0.455132	MASLD
0.455952	Non-steatotic liver
0.399638	MASLD
0.60563	MASLD
0.508037	Non-steatotic liver
0.328475	MASLD
0.422932	MASLD
0.420674	MASLD
0.526424	MASLD
0.64061	MASLD
0.521634	MASLD
0.688569	MASLD
0.520571	Non-steatotic liver
0.382648	MASLD
0.410966	MASLD
0.278882	Non-steatotic liver
0.529403	MASLD
0.487365	MASLD
0.500892	Non-steatotic liver
0.69885	MASLD
0.704395	Non-steatotic liver
0.726368	MASLD
0.479269	Non-steatotic liver
0.488326	Non-steatotic liver
0.429304	MASLD
0.617757	Non-steatotic liver
0.715216	Non-steatotic liver
0.602463	Non-steatotic liver
0.397807	MASLD
0.574842	MASLD
0.701525	MASLD
0.604116	Non-steatotic liver
0.631154	MASLD
0.5982	Non-steatotic liver
0.504713	MASLD
0.393936	Non-steatotic liver
0.124908	MASLD
0.572462	MASLD
0.558198	Non-steatotic liver
0.457595	Non-steatotic liver
0.239571	MASLD
0.674894	MASLD
0.595542	Non-steatotic liver
0.520259	Non-steatotic liver
0.239767	MASLD
0.644164	Non-steatotic liver
0.0672894	MASLD
0.545242	Non-steatotic liver
0.723564	Non-steatotic liver
0.337196	Non-steatotic liver
0.276148	MASLD
0.454736	MASLD
0.284639	Non-steatotic liver
0.823006	Non-steatotic liver
0.380731	MASLD
0.438	MASLD
0.584988	Non-steatotic liver
0.405682	MASLD
0.661431	Non-steatotic liver
0.536734	MASLD
0.517862	MASLD
0.528658	MASLD
0.173608	MASLD
0.411001	MASLD
0.272743	MASLD
0.409651	MASLD
0.283606	MASLD
0.472141	MASLD
0.663638	Non-steatotic liver
0.255511	MASLD
0.455721	MASLD
0.639583	MASLD
0.685211	Non-steatotic liver
0.479543	MASLD
0.35645	Non-steatotic liver
0.515896	Non-steatotic liver
0.422455	MASLD
0.391379	Non-steatotic liver
0.906665	MASLD
0.433804	MASLD
0.432666	MASLD
0.472337	MASLD
0.44079	Non-steatotic liver
0.397645	MASLD
0.534824	Non-steatotic liver
0.752231	MASLD
0.191901	MASLD
0.376948	MASLD
0.690663	MASLD
0.487743	MASLD
0.124007	MASLD
0.339338	Non-steatotic liver
0.604209	Non-steatotic liver
0.903555	Non-steatotic liver
0.0792392	MASLD
0.575436	Non-steatotic liver
0.451149	Non-steatotic liver
0.685422	Non-steatotic liver
0.793079	Non-steatotic liver
0.788494	MASLD
0.361283	Non-steatotic liver
0.265136	MASLD
0.723781	Non-steatotic liver
0.33341	Non-steatotic liver
0.59643	Non-steatotic liver
0.263842	MASLD
0.620118	Non-steatotic liver
0.56186	MASLD
0.416194	MASLD
0.298486	MASLD
0.470879	MASLD
0.487943	MASLD
0.634413	Non-steatotic liver
0.356681	MASLD
0.360985	MASLD
0.477878	MASLD
0.3084	MASLD
0.709792	Non-steatotic liver
0.443702	MASLD
0.542987	MASLD
0.284981	MASLD
0.607464	MASLD
0.243536	MASLD
0.445874	Non-steatotic liver
0.154513	MASLD
0.260813	MASLD
0.448362	MASLD
0.220872	MASLD
0.273256	Non-steatotic liver
0.694387	Non-steatotic liver
0.696203	Non-steatotic liver
0.394986	MASLD
0.653008	Non-steatotic liver
0.293636	MASLD
0.259569	MASLD
0.314934	Non-steatotic liver
0.489331	MASLD
0.54968	MASLD
0.586654	MASLD
0.660214	Non-steatotic liver
0.615604	Non-steatotic liver
0.68721	Non-steatotic liver
0.552916	Non-steatotic liver
0.938603	MASLD
0.480316	Non-steatotic liver
0.680061	Non-steatotic liver
0.768373	MASLD
0.173905	MASLD
0.219953	MASLD
0.554947	Non-steatotic liver
0.571567	MASLD
0.53145	MASLD
0.482533	Non-steatotic liver
0.590106	MASLD
0.354488	MASLD
0.281049	Non-steatotic liver
0.213252	MASLD
0.510579	Non-steatotic liver
0.459125	MASLD
0.648157	MASLD
0.537494	Non-steatotic liver
0.39992	MASLD
0.36286	MASLD
0.608921	MASLD
0.529897	Non-steatotic liver
0.434683	MASLD
0.409406	Non-steatotic liver
0.584394	Non-steatotic liver
0.673495	MASLD
0.37599	MASLD
0.520935	MASLD
0.79001	Non-steatotic liver
0.463013	Non-steatotic liver
0.87937	Non-steatotic liver
0.632644	Non-steatotic liver
0.522436	MASLD
0.594824	Non-steatotic liver
0.24333	MASLD
0.741141	Non-steatotic liver
0.400978	Non-steatotic liver
0.323285	MASLD
0.721071	MASLD
0.717276	Non-steatotic liver
0.327567	MASLD
0.592342	Non-steatotic liver
0.261454	Non-steatotic liver
0.33962	Non-steatotic liver
0.529341	MASLD
0.594534	Non-steatotic liver
0.427522	MASLD
0.681727	Non-steatotic liver
0.164401	MASLD
0.739492	MASLD
0.5406	MASLD
0.64659	Non-steatotic liver
0.480338	Non-steatotic liver
0.44965	Non-steatotic liver
0.391985	MASLD
0.44591	Non-steatotic liver
0.557614	Non-steatotic liver
0.739432	MASLD
0.199104	MASLD
0.370853	Non-steatotic liver
0.517045	Non-steatotic liver
0.699769	Non-steatotic liver
0.567335	Non-steatotic liver
0.257533	MASLD
0.486014	MASLD
0.644625	Non-steatotic liver
0.588342	Non-steatotic liver
0.298985	MASLD
0.543518	Non-steatotic liver
0.470347	Non-steatotic liver
0.387205	MASLD
0.591176	MASLD
0.669707	Non-steatotic liver
0.426885	MASLD
0.568175	MASLD
0.582866	Non-steatotic liver
0.43502	MASLD
0.600884	Non-steatotic liver
0.536729	MASLD
0.714767	Non-steatotic liver
0.38992	Non-steatotic liver
0.236159	MASLD
0.228186	MASLD
0.518155	Non-steatotic liver
0.769854	MASLD
0.497077	MASLD
0.462522	MASLD
0.331399	MASLD
0.474083	Non-steatotic liver
0.36915	MASLD
0.392583	MASLD
0.477652	MASLD
0.496529	Non-steatotic liver
0.253479	MASLD
0.506082	Non-steatotic liver
0.395298	MASLD
0.676125	MASLD
0.426627	MASLD
0.355033	MASLD
0.383294	Non-steatotic liver
0.282683	MASLD
0.170426	MASLD
0.538114	Non-steatotic liver
0.549532	Non-steatotic liver
0.719762	Non-steatotic liver
0.75051	Non-steatotic liver
0.547766	Non-steatotic liver
0.709382	MASLD
0.13255	MASLD
0.474587	Non-steatotic liver
0.499814	MASLD
0.65974	Non-steatotic liver
0.535821	Non-steatotic liver
0.738664	Non-steatotic liver
0.38471	MASLD
0.600191	MASLD
0.884835	MASLD
0.66995	Non-steatotic liver
0.44122	MASLD
0.484452	Non-steatotic liver
0.409337	MASLD
0.238282	MASLD
0.534803	Non-steatotic liver
0.513248	Non-steatotic liver
0.763125	Non-steatotic liver
0.344609	MASLD
0.203287	MASLD
0.586993	Non-steatotic liver
0.719254	MASLD
0.813387	Non-steatotic liver
0.595084	Non-steatotic liver
0.195024	MASLD
0.644066	Non-steatotic liver
0.284046	MASLD
0.295905	MASLD
0.576523	Non-steatotic liver
0.559398	Non-steatotic liver
0.606773	Non-steatotic liver
0.419592	Non-steatotic liver
0.666026	MASLD
0.65116	Non-steatotic liver
0.413074	MASLD
0.650502	MASLD
0.380231	MASLD
0.498614	Non-steatotic liver
0.544508	MASLD
0.467267	MASLD
0.558392	Non-steatotic liver
0.338424	MASLD
0.545891	Non-steatotic liver
0.604463	MASLD
0.545332	MASLD
0.561782	Non-steatotic liver
0.368901	MASLD
0.390866	MASLD
0.37272	MASLD
0.390822	Non-steatotic liver
0.391156	MASLD
0.555958	MASLD
0.657739	MASLD
0.264069	Non-steatotic liver
0.590324	MASLD
0.617843	Non-steatotic liver
0.568765	Non-steatotic liver
0.452383	MASLD
0.554531	Non-steatotic liver
0.382938	MASLD
0.792103	MASLD
0.319898	MASLD
0.580511	Non-steatotic liver
0.434396	MASLD
0.558515	Non-steatotic liver
0.546518	MASLD
0.477042	MASLD
0.596745	MASLD
0.723993	Non-steatotic liver
0.376822	MASLD
0.58462	MASLD
0.283665	MASLD
0.634466	MASLD
0.52711	Non-steatotic liver
0.493505	MASLD
0.579008	Non-steatotic liver
0.44846	MASLD
0.519851	MASLD
0.559945	Non-steatotic liver
0.351782	Non-steatotic liver
0.600036	MASLD
0.627511	MASLD
0.262078	MASLD
0.604967	Non-steatotic liver
0.429572	MASLD
0.268294	MASLD
0.543576	Non-steatotic liver
0.323608	MASLD
0.759085	Non-steatotic liver
0.29711	MASLD
0.640913	Non-steatotic liver
0.31186	Non-steatotic liver
0.694526	MASLD
0.65731	Non-steatotic liver
0.31391	MASLD
0.464238	MASLD
0.601792	Non-steatotic liver
0.319566	Non-steatotic liver
0.944271	Non-steatotic liver
0.570263	Non-steatotic liver
0.401366	MASLD
0.629857	Non-steatotic liver
0.692725	MASLD
0.281593	Non-steatotic liver
0.512404	MASLD
0.52768	Non-steatotic liver
0.761212	MASLD
0.651897	Non-steatotic liver
0.213827	MASLD
0.473179	MASLD
0.58209	Non-steatotic liver
0.469821	MASLD
0.448129	MASLD
0.211673	Non-steatotic liver
0.437676	Non-steatotic liver
0.238128	MASLD
0.818677	Non-steatotic liver
0.499797	MASLD
0.670367	Non-steatotic liver
0.550137	Non-steatotic liver
0.88376	Non-steatotic liver
0.640738	Non-steatotic liver
0.577691	Non-steatotic liver
0.667434	Non-steatotic liver
0.775796	MASLD
0.792672	Non-steatotic liver
0.267671	MASLD
0.66127	Non-steatotic liver
0.276627	MASLD
0.598365	Non-steatotic liver
0.317073	MASLD
0.485776	MASLD
0.665562	MASLD
0.441409	Non-steatotic liver
0.340463	MASLD
0.594823	Non-steatotic liver
0.618456	Non-steatotic liver
0.43911	MASLD
0.421882	Non-steatotic liver
0.478102	Non-steatotic liver
0.499651	Non-steatotic liver
0.579824	Non-steatotic liver
0.434702	Non-steatotic liver
0.37137	MASLD
0.3135	MASLD
0.567818	MASLD
0.740004	Non-steatotic liver
0.202577	MASLD
0.628933	MASLD
0.620598	MASLD
0.411142	MASLD
0.657484	Non-steatotic liver
0.563748	Non-steatotic liver
0.542827	MASLD
0.188924	Non-steatotic liver
0.710062	MASLD
0.698516	Non-steatotic liver
0.407833	MASLD
0.662538	MASLD
0.66922	MASLD
0.644992	Non-steatotic liver
0.460487	MASLD
0.181842	MASLD
0.573625	MASLD
0.414153	MASLD
0.38686	MASLD
0.70064	Non-steatotic liver
0.439914	MASLD
0.350641	MASLD
0.574598	MASLD
0.1431	MASLD
0.408593	MASLD
0.441955	Non-steatotic liver
0.568761	Non-steatotic liver
0.329503	Non-steatotic liver
0.551807	MASLD
0.541787	Non-steatotic liver
0.693622	MASLD
0.449508	Non-steatotic liver
0.573939	MASLD
0.742343	Non-steatotic liver
0.706569	Non-steatotic liver
0.51049	MASLD
0.516435	Non-steatotic liver
0.217979	MASLD
0.610824	MASLD
0.290388	MASLD
0.386143	MASLD
0.541635	Non-steatotic liver
0.302079	MASLD
0.429171	Non-steatotic liver
0.693471	MASLD
0.27967	Non-steatotic liver
0.309499	Non-steatotic liver
0.527518	Non-steatotic liver
0.632544	MASLD
0.554508	MASLD
0.466858	MASLD
0.588912	MASLD
0.558314	Non-steatotic liver
0.434513	MASLD
0.309572	Non-steatotic liver
0.601147	MASLD
0.28415	Non-steatotic liver
0.763709	MASLD
0.429905	MASLD
0.584814	Non-steatotic liver
0.494322	Non-steatotic liver
0.335452	Non-steatotic liver
0.550884	MASLD
0.522068	Non-steatotic liver
0.289731	MASLD
0.384125	MASLD
0.662361	Non-steatotic liver
0.597627	Non-steatotic liver
0.547191	MASLD
0.183078	MASLD
0.415776	MASLD
0.641032	Non-steatotic liver
0.715969	Non-steatotic liver
0.801348	Non-steatotic liver
0.478708	Non-steatotic liver
0.469027	MASLD
0.627228	MASLD
0.244092	MASLD
0.47755	Non-steatotic liver
0.65208	MASLD
0.519188	Non-steatotic liver
0.485383	MASLD
0.58206	MASLD
0.843324	Non-steatotic liver
0.354618	MASLD
0.452351	MASLD
0.418631	Non-steatotic liver
0.577221	MASLD
0.575404	MASLD
0.355268	MASLD
0.479028	MASLD
0.433093	Non-steatotic liver
0.340959	Non-steatotic liver
0.644541	MASLD
0.426148	MASLD
0.30636	Non-steatotic liver
0.717559	Non-steatotic liver
0.649377	MASLD
0.529268	MASLD
0.688909	Non-steatotic liver
0.816145	Non-steatotic liver
0.504027	Non-steatotic liver
0.66588	MASLD
0.167806	MASLD
0.429263	MASLD
0.5461	Non-steatotic liver
0.547421	MASLD
0.580634	Non-steatotic liver
0.617092	MASLD
0.682036	Non-steatotic liver
0.588488	Non-steatotic liver
0.580288	Non-steatotic liver
0.427537	Non-steatotic liver
0.234038	MASLD
0.683831	MASLD
0.522994	MASLD
0.593992	Non-steatotic liver
0.188399	MASLD
0.544723	MASLD
0.587499	MASLD
0.425129	MASLD
0.671413	Non-steatotic liver
0.488174	Non-steatotic liver
0.635472	MASLD
0.26895	MASLD
0.448428	MASLD
0.529209	MASLD
0.432671	MASLD
0.347619	Non-steatotic liver
0.559911	Non-steatotic liver
0.146112	MASLD
0.638569	MASLD
0.550329	MASLD
0.770294	Non-steatotic liver
0.481242	Non-steatotic liver
0.564889	MASLD
0.583573	Non-steatotic liver
0.808312	MASLD
0.500313	MASLD
0.545459	Non-steatotic liver
0.438308	MASLD
0.521443	Non-steatotic liver
0.549309	Non-steatotic liver
0.651489	Non-steatotic liver
0.682456	MASLD
0.655446	Non-steatotic liver
0.384105	MASLD
0.663041	MASLD
0.282062	MASLD
0.5681	Non-steatotic liver
0.611422	Non-steatotic liver
0.588653	Non-steatotic liver
0.319272	MASLD
0.472182	MASLD
0.479237	Non-steatotic liver
0.85378	MASLD
0.629622	Non-steatotic liver
0.502829	MASLD
0.611589	MASLD
0.689292	MASLD
0.517863	MASLD
0.0824743	MASLD
0.435136	Non-steatotic liver
0.485332	MASLD
0.347793	MASLD
0.504288	MASLD
0.476946	MASLD
0.103523	MASLD
0.593832	Non-steatotic liver
0.457073	Non-steatotic liver
0.750304	Non-steatotic liver
0.444591	Non-steatotic liver
0.723752	MASLD
0.399004	Non-steatotic liver
0.297494	MASLD
0.24243	Non-steatotic liver
0.546365	MASLD
0.770585	Non-steatotic liver
0.448331	MASLD
0.553971	MASLD
0.387157	MASLD
0.874632	MASLD
0.514631	MASLD
0.259411	MASLD
0.129345	MASLD
0.467151	MASLD
0.419569	Non-steatotic liver
0.659993	MASLD
0.704389	Non-steatotic liver
0.540501	MASLD
0.740769	Non-steatotic liver
0.326728	MASLD
0.477157	MASLD
0.580996	Non-steatotic liver
0.693669	Non-steatotic liver
0.355914	MASLD
0.611175	Non-steatotic liver
0.694304	MASLD
0.461519	Non-steatotic liver
0.39259	MASLD
0.338422	MASLD
0.563475	MASLD
0.41559	MASLD
0.344627	MASLD
0.316764	MASLD
0.251059	MASLD
0.600415	MASLD
0.689775	Non-steatotic liver
0.705947	Non-steatotic liver
0.25854	MASLD
0.624674	Non-steatotic liver
0.308436	MASLD
0.307663	MASLD
0.703341	MASLD
0.75623	MASLD
0.49259	Non-steatotic liver
0.69434	MASLD
0.52576	MASLD
0.518436	MASLD
0.546417	Non-steatotic liver
0.51286	MASLD
0.567098	Non-steatotic liver
0.46904	Non-steatotic liver
0.462215	Non-steatotic liver
0.823483	Non-steatotic liver
0.402365	MASLD
0.904192	MASLD
0.294117	MASLD
0.462859	Non-steatotic liver
0.514437	Non-steatotic liver
0.291443	MASLD
0.479734	Non-steatotic liver
0.592482	MASLD
0.679317	MASLD
0.502227	MASLD
0.737829	Non-steatotic liver
0.451111	MASLD
0.463477	Non-steatotic liver
0.526185	Non-steatotic liver
0.515496	MASLD
0.280191	Non-steatotic liver
0.468274	MASLD
0.445721	MASLD
0.589234	MASLD
0.595992	MASLD
0.628592	Non-steatotic liver
0.493297	MASLD
0.572012	MASLD
0.609755	Non-steatotic liver
0.658372	Non-steatotic liver
0.433306	MASLD
0.27703	MASLD
0.50463	MASLD
0.235381	Non-steatotic liver
0.443912	MASLD
0.606986	Non-steatotic liver
0.6935	MASLD
0.224144	MASLD
0.361489	Non-steatotic liver
0.135192	MASLD
0.558934	Non-steatotic liver
0.556287	Non-steatotic liver
0.161067	Non-steatotic liver
0.464072	Non-steatotic liver
0.399035	Non-steatotic liver
0.535745	Non-steatotic liver
0.485349	MASLD
0.553976	MASLD
0.571827	Non-steatotic liver
0.41954	MASLD
0.441023	MASLD
0.740965	Non-steatotic liver
0.548535	Non-steatotic liver
0.501873	MASLD
0.51074	Non-steatotic liver
0.542082	Non-steatotic liver
0.504986	Non-steatotic liver
0.640138	MASLD
0.718592	Non-steatotic liver
0.412825	MASLD
0.691523	MASLD
0.368256	MASLD
0.721811	Non-steatotic liver
0.573207	MASLD
0.60715	MASLD
0.621385	MASLD
0.654348	Non-steatotic liver
0.145383	MASLD
0.674832	Non-steatotic liver
0.172402	MASLD
0.562029	Non-steatotic liver
0.780205	Non-steatotic liver
0.275508	Non-steatotic liver
0.491793	MASLD
0.332683	MASLD
0.491313	MASLD
0.147891	MASLD
0.269774	Non-steatotic liver
0.570645	Non-steatotic liver
0.524219	Non-steatotic liver
0.329522	MASLD
0.435488	Non-steatotic liver
0.146475	MASLD
0.666581	MASLD
0.246912	Non-steatotic liver
0.302317	MASLD
0.608527	MASLD
0.458739	MASLD
0.514833	Non-steatotic liver
0.236303	MASLD
0.676589	MASLD
0.76684	Non-steatotic liver
0.489263	MASLD
0.487539	Non-steatotic liver
0.311264	MASLD
0.455622	Non-steatotic liver
0.382508	MASLD
0.469911	MASLD
0.185441	MASLD
0.487142	Non-steatotic liver
0.164112	MASLD
0.476199	Non-steatotic liver
0.293469	MASLD
0.60612	MASLD
0.542843	MASLD
0.609544	Non-steatotic liver
0.395815	Non-steatotic liver
0.504175	MASLD
0.725295	Non-steatotic liver
0.508051	Non-steatotic liver
0.575836	MASLD
0.606715	Non-steatotic liver
0.275045	MASLD
0.640866	Non-steatotic liver
0.699064	Non-steatotic liver
0.345955	MASLD
0.604981	MASLD
0.578583	MASLD
0.342207	MASLD
0.496048	MASLD
0.209519	MASLD
0.315965	MASLD
0.426698	MASLD
0.384562	MASLD
0.555448	Non-steatotic liver
0.590836	MASLD
0.448432	MASLD
0.338054	Non-steatotic liver
0.496567	Non-steatotic liver
0.402402	MASLD
0.555325	Non-steatotic liver
0.544098	MASLD
0.419369	MASLD
0.30619	MASLD
0.447221	MASLD
0.767794	Non-steatotic liver
0.273582	MASLD
0.365827	MASLD
0.460169	MASLD
0.681065	Non-steatotic liver
0.470714	MASLD
0.477533	MASLD
0.500901	MASLD
0.234553	MASLD
0.638957	MASLD
0.477339	MASLD
0.532991	Non-steatotic liver
0.417355	Non-steatotic liver
0.56072	Non-steatotic liver
0.740618	Non-steatotic liver
0.452817	MASLD
0.755958	MASLD
0.183152	MASLD
0.611331	Non-steatotic liver
0.352382	MASLD
0.456875	MASLD
0.363352	Non-steatotic liver
0.654588	MASLD
0.146449	Non-steatotic liver
0.628095	Non-steatotic liver
0.355876	MASLD
0.66589	Non-steatotic liver
0.74357	Non-steatotic liver
0.705069	Non-steatotic liver
0.276229	MASLD
0.498576	MASLD
0.529404	MASLD
0.700735	Non-steatotic liver
0.476212	Non-steatotic liver
0.617036	Non-steatotic liver
0.532235	Non-steatotic liver
0.190859	Non-steatotic liver
0.459896	Non-steatotic liver
0.50937	Non-steatotic liver
0.444566	Non-steatotic liver
0.575487	MASLD
0.500933	MASLD
0.451444	Non-steatotic liver
0.337206	MASLD
0.301059	MASLD
0.387256	MASLD
0.434615	MASLD
0.709086	MASLD
0.587808	Non-steatotic liver
0.666931	Non-steatotic liver
0.284689	MASLD
0.424147	Non-steatotic liver
0.358759	MASLD
0.680857	MASLD
0.472839	MASLD
0.50409	Non-steatotic liver
0.499041	Non-steatotic liver
0.739527	Non-steatotic liver
0.413251	Non-steatotic liver
0.447352	Non-steatotic liver
0.543035	Non-steatotic liver
0.486567	MASLD
0.537615	MASLD
0.559049	MASLD
0.495048	Non-steatotic liver
0.352677	Non-steatotic liver
0.449221	MASLD
0.636714	MASLD
0.474188	MASLD
0.404808	MASLD
0.140755	MASLD
0.450003	Non-steatotic liver
0.577595	Non-steatotic liver
0.258631	MASLD
0.592802	Non-steatotic liver
0.550954	Non-steatotic liver
0.544997	Non-steatotic liver
0.449977	Non-steatotic liver
0.338553	MASLD
0.327832	Non-steatotic liver
0.249934	MASLD
0.432261	MASLD
0.69561	MASLD
0.693817	Non-steatotic liver
0.203492	MASLD
0.225119	MASLD
0.620002	MASLD
0.407629	MASLD
0.365197	MASLD
0.412593	MASLD
0.764283	Non-steatotic liver
0.700654	MASLD
0.497649	Non-steatotic liver
0.586342	Non-steatotic liver
0.613239	Non-steatotic liver
0.170375	MASLD
0.467312	MASLD
0.568875	MASLD
0.525269	Non-steatotic liver
0.362419	Non-steatotic liver
0.578235	Non-steatotic liver
0.506607	MASLD
0.513636	MASLD
0.215225	MASLD
0.369162	MASLD
0.260706	MASLD
0.568163	MASLD
0.37372	MASLD
0.628955	MASLD
0.548262	MASLD
0.19805	Non-steatotic liver
0.514586	Non-steatotic liver
0.30463	MASLD
0.340133	Non-steatotic liver
0.279681	MASLD
0.605131	Non-steatotic liver
0.21746	Non-steatotic liver
0.614485	Non-steatotic liver
0.427779	Non-steatotic liver
0.625201	Non-steatotic liver
0.614442	Non-steatotic liver
0.321926	MASLD
0.510146	Non-steatotic liver
0.272107	MASLD
0.391389	MASLD
0.755399	MASLD
0.80535	MASLD
0.751032	Non-steatotic liver
0.523365	MASLD
0.387049	MASLD
0.465606	Non-steatotic liver
0.236881	MASLD
0.265124	MASLD
0.665503	Non-steatotic liver
0.356413	MASLD
0.56183	Non-steatotic liver
0.415102	Non-steatotic liver
0.322609	Non-steatotic liver
0.276767	MASLD
0.46401	MASLD
0.739187	MASLD
0.689671	MASLD
0.66725	Non-steatotic liver
0.69814	MASLD
0.290193	MASLD
0.58176	Non-steatotic liver
0.417764	MASLD
0.470555	Non-steatotic liver
0.500279	MASLD
0.622258	Non-steatotic liver
0.453262	Non-steatotic liver
0.241877	Non-steatotic liver
0.566635	MASLD
0.49597	MASLD
0.654459	Non-steatotic liver
0.505533	MASLD
0.291301	MASLD
0.461314	MASLD
0.257846	MASLD
0.4358	MASLD
0.180366	MASLD
0.613351	Non-steatotic liver
0.623315	MASLD
0.467522	MASLD
0.484046	MASLD
0.471892	MASLD
0.530483	MASLD
0.530469	Non-steatotic liver
0.635513	Non-steatotic liver
0.663574	Non-steatotic liver
0.731083	Non-steatotic liver
0.758194	MASLD
0.530882	MASLD
0.62117	Non-steatotic liver
0.745057	Non-steatotic liver
0.742627	Non-steatotic liver
0.519534	MASLD
0.687815	MASLD
0.278143	Non-steatotic liver
0.38546	MASLD
0.281455	MASLD
0.581992	MASLD
0.287149	MASLD
0.35613	MASLD
0.260132	MASLD
0.703544	Non-steatotic liver
0.418705	Non-steatotic liver
0.542456	MASLD
0.355737	Non-steatotic liver
0.405216	Non-steatotic liver
0.647342	MASLD
0.663215	MASLD
0.266055	MASLD
0.666258	Non-steatotic liver
0.494938	MASLD
0.240595	MASLD
0.591682	MASLD
0.506378	MASLD
0.498891	Non-steatotic liver
0.469376	Non-steatotic liver
0.44854	Non-steatotic liver
0.583896	MASLD
0.577991	Non-steatotic liver
0.55928	MASLD
0.7026	Non-steatotic liver
0.444766	Non-steatotic liver
0.766388	MASLD
0.10204	MASLD
0.266426	MASLD
0.695384	MASLD
0.390951	MASLD
0.411805	MASLD
0.417872	Non-steatotic liver
0.245974	MASLD
0.447411	Non-steatotic liver
0.486202	MASLD
0.641743	Non-steatotic liver
0.622117	Non-steatotic liver
0.465355	Non-steatotic liver
[truncated: 9,504 more rows]

## Sheet: Fig2d
Figure 2d
Latent_time	Condition
0.745452	MASH
0.615055	MASH
0.398337	MASH
0.675795	Non-steatotic liver
0.473748	MASH
0.615521	MASH
0.444515	MASH
0.210519	MASH
0.579396	MASH
0.448078	MASH
0.497505	MASH
0.352652	MASH
0.73762	MASH
0.599071	MASH
0.616899	MASH
0.5868	MASH
0.415993	MASH
0.415151	MASH
0.330457	MASH
0.39167	MASH
0.632417	MASH
0.219249	MASH
0.235304	MASH
0.530331	MASH
0.572238	MASH
0.593096	MASH
0.373026	MASH
0.731791	MASH
0.263906	MASH
0.880678	Non-steatotic liver
0.421476	MASH
0.615295	Non-steatotic liver
0.288518	MASH
0.306138	MASH
0.527525	Non-steatotic liver
0.499016	MASH
0.53771	Non-steatotic liver
0.54663	MASH
0.534949	MASH
0.248923	MASH
0.424913	MASH
0.384097	MASH
0.530698	MASH
0.425435	MASH
0.217555	MASH
0.283043	MASH
0.343328	MASH
0.317967	MASH
0.453177	Non-steatotic liver
0.556669	MASH
0.5117	MASH
0.524645	Non-steatotic liver
0.326553	MASH
0.474782	MASH
0.582358	MASH
0.445527	MASH
0.659019	MASH
0.521779	MASH
0.600586	MASH
0.444217	MASH
0.576738	MASH
0.310686	MASH
0.54149	MASH
0.438137	MASH
0.565414	MASH
0.325863	MASH
0.815958	Non-steatotic liver
0.341119	MASH
0.407141	MASH
0.401718	MASH
0.655821	MASH
0.319302	MASH
0.366134	MASH
0.668224	MASH
0.431636	MASH
0.250678	MASH
0.222773	MASH
0.208753	MASH
0.682196	MASH
0.358907	MASH
0.595855	Non-steatotic liver
0.494888	MASH
0.482176	MASH
0.393277	MASH
0.267959	MASH
0.543048	MASH
0.44392	MASH
0.452534	MASH
0.606355	MASH
0.725302	MASH
0.693188	MASH
0.580608	MASH
0.369107	MASH
0.476496	MASH
0.235162	MASH
0.524651	MASH
0.385682	MASH
0.341811	MASH
0.228157	MASH
0.583889	MASH
0.595233	MASH
0.37073	Non-steatotic liver
0.315191	MASH
0.450248	MASH
0.548851	MASH
0.551064	MASH
0.478611	MASH
0.519372	MASH
0.586429	MASH
0.142627	MASH
0.510376	MASH
0.449179	MASH
0.44218	MASH
0.755985	MASH
0.546171	MASH
0.333083	MASH
0.655989	MASH
0.48226	MASH
0.811752	MASH
0.540437	Non-steatotic liver
0.53766	MASH
0.832486	MASH
0.271845	MASH
0.709767	MASH
0.44759	Non-steatotic liver
0.283706	MASH
0.625423	MASH
0.496827	MASH
0.695424	MASH
0.503058	MASH
0.679226	MASH
0.746	MASH
0.949037	MASH
0.456181	MASH
0.616215	MASH
0.311913	MASH
0.638263	MASH
0.494107	MASH
0.268315	MASH
0.755237	Non-steatotic liver
0.63168	MASH
0.424385	MASH
0.482123	MASH
0.365132	MASH
0.639502	MASH
0.458143	MASH
0.43447	MASH
0.571188	MASH
0.694034	MASH
0.539686	MASH
0.472728	Non-steatotic liver
0.60527	MASH
0.228867	MASH
0.333466	MASH
0.378394	MASH
0.597156	MASH
0.380714	MASH
0.707741	MASH
0.718226	MASH
0.537594	MASH
0.611074	Non-steatotic liver
0.48996	MASH
0.802399	MASH
0.328847	Non-steatotic liver
0.470584	MASH
0.394707	MASH
0.246313	MASH
0.407526	MASH
0.372801	MASH
0.395117	Non-steatotic liver
0.434756	MASH
0.444388	MASH
0.481844	MASH
0.555928	MASH
0.689374	MASH
0.448959	MASH
0.47738	MASH
0.466884	MASH
0.707869	MASH
0.730592	Non-steatotic liver
0.7642	MASH
0.179935	MASH
0.240403	MASH
0.584914	MASH
0.7494	MASH
0.645693	MASH
0.424103	Non-steatotic liver
0.511128	MASH
0.622632	MASH
0.505276	MASH
0.51745	MASH
0.525641	MASH
0.538016	MASH
0.312174	MASH
0.278633	MASH
0.716352	MASH
0.577692	MASH
0.353066	MASH
0.550177	MASH
0.240978	MASH
0.491687	MASH
0.668598	MASH
0.799	Non-steatotic liver
0.277462	MASH
0.581667	MASH
0.393258	MASH
0.399057	MASH
0.545117	MASH
0.168651	MASH
0.419534	MASH
0.410801	MASH
0.576245	MASH
0.624485	MASH
0.385668	MASH
0.405003	MASH
0.195071	MASH
0.513637	MASH
0.358752	MASH
0.642137	MASH
0.650119	MASH
0.306523	MASH
0.799188	MASH
0.628417	MASH
0.531635	MASH
0.525227	MASH
0.679402	Non-steatotic liver
0.584054	MASH
0.475296	MASH
0.174728	MASH
0.491225	MASH
0.472859	MASH
0.459515	MASH
0.29611	MASH
0.195377	MASH
0.517635	MASH
0.583148	Non-steatotic liver
0.245895	MASH
0.77005	Non-steatotic liver
0.583992	MASH
0.541904	MASH
0.537729	MASH
0.36547	MASH
0.752322	MASH
0.415515	Non-steatotic liver
0.598824	MASH
0.772766	Non-steatotic liver
0.249886	MASH
0.511351	MASH
0.340215	MASH
0.799525	MASH
0.67982	MASH
0.403527	Non-steatotic liver
0.598967	MASH
0.591311	MASH
0.346976	MASH
0.512462	MASH
0.17697	MASH
0.298304	MASH
0.44694	Non-steatotic liver
0.462346	MASH
0.344824	MASH
0.224467	MASH
0.64521	Non-steatotic liver
0.427923	MASH
0.573222	MASH
0.298655	MASH
0.531186	MASH
0.461424	MASH
0.347694	MASH
0.58601	Non-steatotic liver
0.482683	MASH
0.716416	MASH
0.253882	MASH
0.339749	MASH
0.599016	MASH
0.458259	MASH
0.357496	MASH
0.577376	MASH
0.746063	MASH
0.407418	MASH
0.479083	MASH
0.308582	MASH
0.518774	MASH
0.30044	MASH
0.3462	MASH
0.530146	Non-steatotic liver
0.533761	MASH
0.380309	MASH
0.45617	MASH
0.743076	MASH
0.484327	MASH
0.396271	MASH
0.530539	MASH
0.693802	MASH
0.597907	Non-steatotic liver
0.707984	Non-steatotic liver
0.374042	MASH
0.310464	MASH
0.345094	MASH
0.468488	MASH
0.522399	MASH
0.67202	MASH
0.507209	MASH
0.468399	MASH
0.761804	MASH
0.680733	MASH
0.602762	MASH
0.235631	MASH
0.474651	MASH
0.44285	MASH
0.595129	MASH
0.846668	MASH
0.562841	MASH
0.846978	MASH
0.255197	MASH
0.463782	MASH
0.63287	MASH
0.630577	MASH
0.540244	MASH
0.766066	MASH
0.799531	MASH
0.595968	MASH
0.533939	MASH
0.729212	Non-steatotic liver
0.906533	MASH
0.820129	MASH
0.404905	MASH
0.602149	MASH
0.509077	MASH
0.644915	MASH
0.551073	MASH
0.510507	MASH
0.749176	MASH
0.470452	MASH
0.457764	MASH
0.595786	MASH
0.4731	MASH
0.542232	Non-steatotic liver
0.505988	MASH
0.65663	MASH
0.284903	MASH
0.474428	MASH
0.734769	MASH
0.661409	MASH
0.628594	MASH
0.665935	MASH
0.390042	MASH
0.493124	MASH
0.262535	MASH
0.286607	MASH
0.737868	Non-steatotic liver
0.30621	MASH
0.536661	MASH
0.323717	MASH
0.703212	Non-steatotic liver
0.197335	MASH
0.673508	MASH
0.583082	MASH
0.435276	MASH
0.702009	MASH
0.445256	MASH
0.512614	MASH
0.796963	Non-steatotic liver
0.462459	MASH
0.450643	MASH
0.34803	MASH
0.643679	MASH
0.337752	MASH
0.251344	MASH
0.324792	MASH
0.753689	MASH
0.524126	MASH
0.472039	Non-steatotic liver
0.573967	MASH
0.423737	MASH
0.581895	MASH
0.363766	MASH
0.557608	MASH
0.728025	Non-steatotic liver
0.35987	MASH
0.388185	MASH
0.530947	MASH
0.471186	MASH
0.279006	MASH
0.389971	MASH
0.589025	MASH
0.609114	MASH
0.633597	MASH
0.712308	MASH
0.481702	MASH
0.523373	MASH
0.253289	MASH
0.222019	MASH
0.507687	MASH
0.450615	MASH
0.472438	MASH
0.407288	MASH
0.658792	MASH
0.422943	MASH
0.351505	MASH
0.210806	MASH
0.565501	Non-steatotic liver
0.35378	MASH
0.385722	MASH
0.46013	MASH
0.593029	Non-steatotic liver
0.568072	MASH
0.237402	MASH
0.417527	Non-steatotic liver
0.681007	MASH
0.284567	MASH
0.673267	Non-steatotic liver
0.346447	MASH
0.470423	Non-steatotic liver
0.426261	MASH
0.484669	MASH
0.523867	Non-steatotic liver
0.312189	Non-steatotic liver
0.367189	MASH
0.270301	Non-steatotic liver
0.453469	MASH
0.672768	Non-steatotic liver
0.210544	MASH
0.585284	Non-steatotic liver
0.52156	Non-steatotic liver
0.655934	MASH
0.185297	Non-steatotic liver
0.468968	MASH
0.627235	Non-steatotic liver
0.483865	Non-steatotic liver
0.332443	Non-steatotic liver
0.143287	Non-steatotic liver
0.394477	Non-steatotic liver
0.265901	MASH
0.516086	MASH
0.366007	Non-steatotic liver
0.445955	Non-steatotic liver
0.505603	MASH
0.543354	Non-steatotic liver
0.497778	MASH
0.370992	MASH
0.48846	MASH
0.337178	MASH
0.802506	MASH
0.408519	MASH
0.350399	MASH
0.548978	Non-steatotic liver
0.197658	MASH
0.82478	MASH
0.30002	Non-steatotic liver
0.693744	Non-steatotic liver
0.366157	MASH
0.544169	MASH
0.386908	MASH
0.286871	MASH
0.781364	MASH
0.532739	MASH
0.198693	MASH
0.386808	MASH
0.30701	MASH
0.703749	MASH
0.402513	MASH
0.602588	MASH
0.550226	MASH
0.61998	Non-steatotic liver
0.273324	MASH
0.553001	Non-steatotic liver
0.212456	MASH
0.486326	MASH
0.367765	Non-steatotic liver
0.541373	Non-steatotic liver
0.38056	MASH
0.537997	Non-steatotic liver
0.659738	MASH
0.602703	MASH
0.237633	MASH
0.584011	Non-steatotic liver
0.666046	MASH
0.607608	Non-steatotic liver
0.388932	MASH
0.36767	Non-steatotic liver
0.471421	MASH
0.467247	Non-steatotic liver
0.524637	Non-steatotic liver
0.522496	MASH
0.606845	Non-steatotic liver
0.505475	MASH
0.428066	MASH
0.638123	MASH
0.580123	MASH
0.346191	Non-steatotic liver
0.768947	MASH
0.266923	MASH
0.444623	Non-steatotic liver
0.502985	Non-steatotic liver
0.527614	Non-steatotic liver
0.372607	MASH
0.483441	MASH
0.864527	Non-steatotic liver
0.407174	MASH
0.221863	MASH
0.619057	Non-steatotic liver
0.456974	MASH
0.554282	Non-steatotic liver
0.561825	MASH
0.453909	Non-steatotic liver
0.715495	Non-steatotic liver
0.629024	Non-steatotic liver
0.351406	MASH
0.482049	Non-steatotic liver
0.649173	Non-steatotic liver
0.519884	Non-steatotic liver
0.606328	MASH
0.697142	Non-steatotic liver
0.610172	MASH
0.416908	MASH
0.502361	Non-steatotic liver
0.284867	MASH
0.53859	Non-steatotic liver
0.399313	Non-steatotic liver
0.423444	MASH
0.179053	MASH
0.54495	MASH
0.247398	Non-steatotic liver
0.561409	Non-steatotic liver
0.806356	Non-steatotic liver
0.580478	Non-steatotic liver
0.578742	MASH
0.68499	MASH
0.317024	Non-steatotic liver
0.610354	Non-steatotic liver
0.54827	MASH
0.614607	MASH
0.58954	MASH
0.716934	Non-steatotic liver
0.556482	Non-steatotic liver
0.665811	Non-steatotic liver
0.431248	MASH
0.372657	MASH
0.515468	Non-steatotic liver
0.371855	Non-steatotic liver
0.122269	MASH
0.473618	MASH
0.454136	MASH
0.578968	MASH
0.375094	MASH
0.566638	Non-steatotic liver
0.618674	Non-steatotic liver
0.459689	MASH
0.638453	Non-steatotic liver
0.304043	MASH
0.530556	MASH
0.469963	Non-steatotic liver
0.463173	Non-steatotic liver
0.493101	Non-steatotic liver
0.552145	Non-steatotic liver
0.644912	MASH
0.58663	Non-steatotic liver
0.488438	MASH
0.485171	MASH
0.357812	MASH
0.568477	MASH
0.668297	MASH
0.558244	MASH
0.373199	MASH
0.327471	MASH
0.638022	MASH
0.523467	Non-steatotic liver
0.645043	Non-steatotic liver
0.377435	MASH
0.898922	MASH
0.273065	MASH
0.12451	Non-steatotic liver
0.477502	Non-steatotic liver
0.805272	MASH
0.174268	MASH
0.53839	Non-steatotic liver
0.679409	Non-steatotic liver
0.525667	Non-steatotic liver
0.328254	MASH
0.55605	Non-steatotic liver
0.745845	MASH
0.557002	Non-steatotic liver
0.239921	MASH
0.558149	MASH
0.556816	Non-steatotic liver
0.468693	Non-steatotic liver
0.392359	Non-steatotic liver
0.566647	Non-steatotic liver
0.841115	MASH
0.438582	MASH
0.356993	MASH
0.577205	Non-steatotic liver
0.266111	MASH
0.288435	MASH
0.403338	Non-steatotic liver
0.492084	Non-steatotic liver
0.252086	Non-steatotic liver
0.182899	MASH
0.508294	MASH
0.41662	MASH
0.515353	MASH
0.569421	Non-steatotic liver
0.357998	MASH
0.355658	Non-steatotic liver
0.148579	Non-steatotic liver
0.529791	MASH
0.615006	Non-steatotic liver
0.569742	MASH
0.560078	MASH
0.361925	Non-steatotic liver
0.64903	Non-steatotic liver
0.846375	MASH
0.630357	MASH
0.392106	Non-steatotic liver
0.612244	Non-steatotic liver
0.396015	MASH
0.4936	MASH
0.426049	MASH
0.846865	MASH
0.355204	MASH
0.574078	Non-steatotic liver
0.566412	MASH
0.18418	MASH
0.672345	MASH
0.558412	MASH
0.390431	Non-steatotic liver
0.489176	Non-steatotic liver
0.719206	Non-steatotic liver
0.337547	MASH
0.638413	Non-steatotic liver
0.276471	MASH
0.262945	MASH
0.679591	Non-steatotic liver
0.228851	MASH
0.540584	MASH
0.181848	MASH
0.526168	Non-steatotic liver
0.603456	MASH
0.411619	MASH
0.288569	Non-steatotic liver
0.296344	MASH
0.499634	Non-steatotic liver
0.0455371	MASH
0.445018	Non-steatotic liver
0.529158	MASH
0.627364	MASH
0.65249	MASH
0.423141	MASH
0.485441	Non-steatotic liver
0.509741	MASH
0.271674	MASH
0.610976	MASH
0.571655	Non-steatotic liver
0.760175	Non-steatotic liver
0.711326	MASH
0.700073	Non-steatotic liver
0.191913	MASH
0.670923	MASH
0.472224	Non-steatotic liver
0.480346	Non-steatotic liver
0.680377	MASH
0.673628	Non-steatotic liver
0.394767	Non-steatotic liver
0.485658	MASH
0.701315	Non-steatotic liver
0.536319	MASH
0.450519	Non-steatotic liver
0.33117	MASH
0.422458	MASH
0.390139	MASH
0.343388	MASH
0.220164	MASH
0.28821	MASH
0.532576	MASH
0.558297	Non-steatotic liver
0.465422	MASH
0.474649	MASH
0.466611	Non-steatotic liver
0.424254	MASH
0.625147	MASH
0.506984	Non-steatotic liver
0.353091	MASH
0.442448	MASH
0.408551	MASH
0.55104	MASH
0.660126	MASH
0.54115	MASH
0.708085	MASH
0.519519	Non-steatotic liver
0.407265	MASH
0.406608	MASH
0.289541	Non-steatotic liver
0.54892	MASH
0.483007	MASH
0.49984	Non-steatotic liver
0.686726	MASH
0.685742	Non-steatotic liver
0.750985	MASH
0.460615	Non-steatotic liver
0.487274	Non-steatotic liver
0.424945	MASH
0.616705	Non-steatotic liver
0.714164	Non-steatotic liver
0.601411	Non-steatotic liver
0.422424	MASH
0.599459	MASH
0.721042	MASH
0.603064	Non-steatotic liver
0.655771	MASH
0.608859	Non-steatotic liver
0.52933	MASH
0.404595	Non-steatotic liver
0.144424	MASH
0.591979	MASH
0.568858	Non-steatotic liver
0.456543	Non-steatotic liver
0.259088	MASH
0.694411	MASH
0.59449	Non-steatotic liver
0.519207	Non-steatotic liver
0.264384	MASH
0.643112	Non-steatotic liver
0.0656161	MASH
0.54419	Non-steatotic liver
0.734223	Non-steatotic liver
0.336144	Non-steatotic liver
0.300764	MASH
0.474252	MASH
0.295298	Non-steatotic liver
0.821954	Non-steatotic liver
0.400247	MASH
0.457517	MASH
0.583936	Non-steatotic liver
0.393558	MASH
0.642777	Non-steatotic liver
0.556251	MASH
0.513504	MASH
0.548175	MASH
0.171935	MASH
0.409328	MASH
0.29226	MASH
0.429168	MASH
0.303122	MASH
0.460018	MASH
0.674298	Non-steatotic liver
0.280128	MASH
0.443597	MASH
0.6642	MASH
0.666558	Non-steatotic liver
0.477869	MASH
0.36711	Non-steatotic liver
0.514844	Non-steatotic liver
0.410332	MASH
0.402038	Non-steatotic liver
0.926182	MASH
0.458421	MASH
0.420543	MASH
0.491854	MASH
0.451449	Non-steatotic liver
0.422261	MASH
0.545483	Non-steatotic liver
0.771747	MASH
0.216518	MASH
0.396465	MASH
0.678539	MASH
0.512359	MASH
0.119648	MASH
0.338286	Non-steatotic liver
0.614869	Non-steatotic liver
0.902503	Non-steatotic liver
0.0775658	MASH
0.574384	Non-steatotic liver
0.461808	Non-steatotic liver
0.68437	Non-steatotic liver
0.803738	Non-steatotic liver
0.813111	MASH
0.371942	Non-steatotic liver
0.284653	MASH
0.73444	Non-steatotic liver
0.344069	Non-steatotic liver
0.577777	Non-steatotic liver
0.288459	MASH
0.601465	Non-steatotic liver
0.586476	MASH
0.40407	MASH
0.286362	MASH
0.490395	MASH
0.507459	MASH
0.633361	Non-steatotic liver
0.355008	MASH
0.380502	MASH
0.473519	MASH
0.327917	MASH
0.720451	Non-steatotic liver
0.463218	MASH
0.562504	MASH
0.309598	MASH
0.626981	MASH
0.263052	MASH
0.444822	Non-steatotic liver
0.179129	MASH
0.28543	MASH
0.467878	MASH
0.245489	MASH
0.272204	Non-steatotic liver
0.693335	Non-steatotic liver
0.706863	Non-steatotic liver
0.419603	MASH
0.634354	Non-steatotic liver
0.313153	MASH
0.255211	MASH
0.325593	Non-steatotic liver
0.487658	MASH
0.545322	MASH
0.61127	MASH
0.641561	Non-steatotic liver
0.614552	Non-steatotic liver
0.668556	Non-steatotic liver
0.563575	Non-steatotic liver
0.95812	MASH
0.490975	Non-steatotic liver
0.679009	Non-steatotic liver
0.792989	MASH
0.198522	MASH
0.21828	MASH
0.553895	Non-steatotic liver
0.596183	MASH
0.550966	MASH
0.493192	Non-steatotic liver
0.585747	MASH
0.374005	MASH
0.291708	Non-steatotic liver
0.211579	MASH
0.521238	Non-steatotic liver
0.483742	MASH
0.643799	MASH
0.536442	Non-steatotic liver
0.398246	MASH
0.387477	MASH
0.604562	MASH
0.540556	Non-steatotic liver
0.459299	MASH
0.390752	Non-steatotic liver
0.583342	Non-steatotic liver
0.661371	MASH
0.363866	MASH
0.540451	MASH
0.800669	Non-steatotic liver
0.461961	Non-steatotic liver
0.89003	Non-steatotic liver
0.643303	Non-steatotic liver
0.547053	MASH
0.593772	Non-steatotic liver
0.262847	MASH
0.740089	Non-steatotic liver
0.411637	Non-steatotic liver
0.347901	MASH
0.745688	MASH
0.698622	Non-steatotic liver
0.347084	MASH
0.573689	Non-steatotic liver
0.260402	Non-steatotic liver
0.350279	Non-steatotic liver
0.553957	MASH
0.605193	Non-steatotic liver
0.423164	MASH
0.680675	Non-steatotic liver
0.189018	MASH
0.727368	MASH
0.560117	MASH
0.657249	Non-steatotic liver
0.490997	Non-steatotic liver
0.448597	Non-steatotic liver
0.379862	MASH
0.45657	Non-steatotic liver
0.568273	Non-steatotic liver
0.764048	MASH
0.21862	MASH
0.381513	Non-steatotic liver
0.515993	Non-steatotic liver
0.698717	Non-steatotic liver
0.577994	Non-steatotic liver
0.27705	MASH
0.481656	MASH
0.643573	Non-steatotic liver
0.58729	Non-steatotic liver
0.286861	MASH
0.542466	Non-steatotic liver
0.481006	Non-steatotic liver
0.406722	MASH
0.615792	MASH
0.668655	Non-steatotic liver
0.446402	MASH
0.587692	MASH
0.581814	Non-steatotic liver
0.430662	MASH
0.599832	Non-steatotic liver
0.524606	MASH
0.725426	Non-steatotic liver
0.388868	Non-steatotic liver
0.255675	MASH
0.247702	MASH
0.517103	Non-steatotic liver
0.78937	MASH
0.521694	MASH
0.482039	MASH
0.327041	MASH
0.473031	Non-steatotic liver
0.388667	MASH
0.4172	MASH
0.475979	MASH
0.495477	Non-steatotic liver
0.272995	MASH
0.50503	Non-steatotic liver
0.419914	MASH
0.695642	MASH
0.446143	MASH
0.37965	MASH
0.393953	Non-steatotic liver
0.27056	MASH
0.195042	MASH
0.548774	Non-steatotic liver
0.560191	Non-steatotic liver
0.730421	Non-steatotic liver
0.731856	Non-steatotic liver
0.546713	Non-steatotic liver
0.728898	MASH
0.130876	MASH
0.485246	Non-steatotic liver
0.519331	MASH
0.641087	Non-steatotic liver
0.534769	Non-steatotic liver
0.749323	Non-steatotic liver
0.404227	MASH
0.588067	MASH
0.904352	MASH
0.680609	Non-steatotic liver
0.460737	MASH
0.495111	Non-steatotic liver
0.433953	MASH
0.257799	MASH
0.545462	Non-steatotic liver
0.512196	Non-steatotic liver
0.773784	Non-steatotic liver
0.332485	MASH
0.222803	MASH
0.585941	Non-steatotic liver
0.707131	MASH
0.824046	Non-steatotic liver
0.605743	Non-steatotic liver
0.21454	MASH
0.643014	Non-steatotic liver
0.308662	MASH
0.315422	MASH
0.587182	Non-steatotic liver
0.558346	Non-steatotic liver
0.605721	Non-steatotic liver
0.41854	Non-steatotic liver
0.685543	MASH
0.661819	Non-steatotic liver
0.400951	MASH
0.638379	MASH
0.399747	MASH
0.497562	Non-steatotic liver
0.54015	MASH
0.491883	MASH
0.55734	Non-steatotic liver
0.326301	MASH
0.544839	Non-steatotic liver
0.623979	MASH
0.564848	MASH
0.572441	Non-steatotic liver
0.356778	MASH
0.410383	MASH
0.360596	MASH
0.401481	Non-steatotic liver
0.379032	MASH
0.580575	MASH
0.645615	MASH
0.263017	Non-steatotic liver
0.585966	MASH
0.628502	Non-steatotic liver
0.567713	Non-steatotic liver
0.440259	MASH
0.565191	Non-steatotic liver
0.402455	MASH
0.81162	MASH
0.344514	MASH
0.579459	Non-steatotic liver
0.453912	MASH
0.569174	Non-steatotic liver
0.534395	MASH
0.496558	MASH
0.616262	MASH
0.734652	Non-steatotic liver
0.364698	MASH
0.609236	MASH
0.303182	MASH
0.630107	MASH
0.53777	Non-steatotic liver
0.518122	MASH
0.577956	Non-steatotic liver
0.467977	MASH
0.515493	MASH
0.558892	Non-steatotic liver
0.362441	Non-steatotic liver
0.624653	MASH
0.652127	MASH
0.281595	MASH
0.615626	Non-steatotic liver
0.417448	MASH
0.287811	MASH
0.542524	Non-steatotic liver
0.311484	MASH
0.758033	Non-steatotic liver
0.316627	MASH
0.651572	Non-steatotic liver
0.310808	Non-steatotic liver
0.692852	MASH
0.656257	Non-steatotic liver
0.333426	MASH
0.488855	MASH
0.612451	Non-steatotic liver
0.318514	Non-steatotic liver
0.95493	Non-steatotic liver
0.569211	Non-steatotic liver
0.389243	MASH
0.628805	Non-steatotic liver
0.688367	MASH
0.292252	Non-steatotic liver
0.537021	MASH
0.538339	Non-steatotic liver
0.749088	MASH
0.662556	Non-steatotic liver
0.233344	MASH
0.497795	MASH
0.581038	Non-steatotic liver
0.494437	MASH
0.467646	MASH
0.222333	Non-steatotic liver
0.436624	Non-steatotic liver
0.257645	MASH
0.800023	Non-steatotic liver
0.487674	MASH
0.681026	Non-steatotic liver
0.560796	Non-steatotic liver
0.882708	Non-steatotic liver
0.651397	Non-steatotic liver
0.58835	Non-steatotic liver
0.678093	Non-steatotic liver
0.763672	MASH
0.79162	Non-steatotic liver
0.287188	MASH
0.642617	Non-steatotic liver
0.301243	MASH
0.597313	Non-steatotic liver
0.33659	MASH
0.505293	MASH
0.661204	MASH
0.452068	Non-steatotic liver
0.328339	MASH
0.593771	Non-steatotic liver
0.617404	Non-steatotic liver
0.434751	MASH
0.432541	Non-steatotic liver
0.488761	Non-steatotic liver
0.51031	Non-steatotic liver
0.56117	Non-steatotic liver
0.445361	Non-steatotic liver
0.390886	MASH
0.333016	MASH
0.587335	MASH
0.72135	Non-steatotic liver
0.222094	MASH
0.61681	MASH
0.608475	MASH
0.406784	MASH
0.656432	Non-steatotic liver
0.562696	Non-steatotic liver
0.567444	MASH
0.199583	Non-steatotic liver
0.705703	MASH
0.697464	Non-steatotic liver
0.395709	MASH
0.687155	MASH
0.664862	MASH
0.655651	Non-steatotic liver
0.480004	MASH
0.201359	MASH
0.561501	MASH
0.40203	MASH
0.411476	MASH
0.681986	Non-steatotic liver
0.435556	MASH
0.338518	MASH
0.599214	MASH
0.167716	MASH
0.42811	MASH
0.440903	Non-steatotic liver
0.57942	Non-steatotic liver
0.340162	Non-steatotic liver
0.571324	MASH
0.540735	Non-steatotic liver
0.713139	MASH
0.448456	Non-steatotic liver
0.598555	MASH
0.723689	Non-steatotic liver
0.705517	Non-steatotic liver
0.530006	MASH
0.527095	Non-steatotic liver
0.237495	MASH
0.5987	MASH
0.309904	MASH
0.40566	MASH
0.522981	Non-steatotic liver
0.326695	MASH
0.428119	Non-steatotic liver
0.689113	MASH
0.278618	Non-steatotic liver
0.320158	Non-steatotic liver
0.508865	Non-steatotic liver
0.65206	MASH
0.574024	MASH
0.491475	MASH
0.608428	MASH
0.557262	Non-steatotic liver
0.422389	MASH
0.320231	Non-steatotic liver
0.620664	MASH
0.283098	Non-steatotic liver
0.788326	MASH
0.449422	MASH
0.583762	Non-steatotic liver
0.49327	Non-steatotic liver
0.346111	Non-steatotic liver
0.538761	MASH
0.521016	Non-steatotic liver
0.285372	MASH
0.403642	MASH
0.67302	Non-steatotic liver
0.578974	Non-steatotic liver
0.566708	MASH
0.202594	MASH
0.403652	MASH
0.651691	Non-steatotic liver
0.697316	Non-steatotic liver
0.812007	Non-steatotic liver
0.460054	Non-steatotic liver
0.493643	MASH
0.646744	MASH
0.263609	MASH
0.476498	Non-steatotic liver
0.676696	MASH
0.518136	Non-steatotic liver
0.51	MASH
0.606676	MASH
0.853983	Non-steatotic liver
0.374135	MASH
0.447993	MASH
0.42929	Non-steatotic liver
0.596738	MASH
0.59492	MASH
0.379885	MASH
0.503645	MASH
0.443753	Non-steatotic liver
0.351618	Non-steatotic liver
0.632417	MASH
0.414025	MASH
0.317019	Non-steatotic liver
0.728218	Non-steatotic liver
0.637254	MASH
0.517144	MASH
0.699568	Non-steatotic liver
0.826804	Non-steatotic liver
0.514686	Non-steatotic liver
0.685397	MASH
0.192423	MASH
0.44878	MASH
0.55676	Non-steatotic liver
0.566938	MASH
0.579582	Non-steatotic liver
0.636608	MASH
0.680984	Non-steatotic liver
0.587436	Non-steatotic liver
0.579236	Non-steatotic liver
0.438196	Non-steatotic liver
0.258655	MASH
0.708447	MASH
0.542511	MASH
0.59294	Non-steatotic liver
0.186726	MASH
0.56934	MASH
0.575376	MASH
0.413005	MASH
0.65276	Non-steatotic liver
0.498833	Non-steatotic liver
0.623349	MASH
0.288467	MASH
0.467945	MASH
0.553825	MASH
0.452188	MASH
0.346567	Non-steatotic liver
0.57057	Non-steatotic liver
0.144439	MASH
0.634211	MASH
0.574946	MASH
0.780953	Non-steatotic liver
0.462589	Non-steatotic liver
0.584406	MASH
0.582521	Non-steatotic liver
0.832928	MASH
0.51983	MASH
0.556119	Non-steatotic liver
0.457825	MASH
0.532102	Non-steatotic liver
0.548257	Non-steatotic liver
0.662149	Non-steatotic liver
0.701973	MASH
0.654394	Non-steatotic liver
0.408721	MASH
0.682557	MASH
0.306679	MASH
0.567048	Non-steatotic liver
0.61037	Non-steatotic liver
0.587601	Non-steatotic liver
0.338788	MASH
0.496799	MASH
0.489896	Non-steatotic liver
0.841657	MASH
0.610968	Non-steatotic liver
0.522346	MASH
0.599466	MASH
0.708808	MASH
0.53738	MASH
0.080801	MASH
0.434083	Non-steatotic liver
0.504848	MASH
0.343435	MASH
0.528905	MASH
0.496463	MASH
0.12814	MASH
0.59278	Non-steatotic liver
0.467732	Non-steatotic liver
0.760963	Non-steatotic liver
0.443539	Non-steatotic liver
0.748369	MASH
0.409663	Non-steatotic liver
0.317011	MASH
0.253089	Non-steatotic liver
0.565882	MASH
0.769532	Non-steatotic liver
0.467848	MASH
0.573488	MASH
0.406674	MASH
0.862508	MASH
0.534147	MASH
0.284027	MASH
0.153962	MASH
0.486667	MASH
0.430228	Non-steatotic liver
0.68461	MASH
0.703337	Non-steatotic liver
0.565118	MASH
0.739717	Non-steatotic liver
0.314605	MASH
0.465033	MASH
0.579944	Non-steatotic liver
0.692617	Non-steatotic liver
0.380531	MASH
0.592522	Non-steatotic liver
0.713821	MASH
0.460467	Non-steatotic liver
0.380467	MASH
0.357938	MASH
0.551352	MASH
0.403467	MASH
0.364144	MASH
0.30464	MASH
0.275675	MASH
0.625032	MASH
0.688723	Non-steatotic liver
0.687293	Non-steatotic liver
0.278057	MASH
0.635333	Non-steatotic liver
0.296313	MASH
0.327179	MASH
0.722858	MASH
0.775747	MASH
0.491538	Non-steatotic liver
0.718957	MASH
0.545277	MASH
0.537953	MASH
0.545365	Non-steatotic liver
0.537477	MASH
0.566046	Non-steatotic liver
0.4797	Non-steatotic liver
0.461163	Non-steatotic liver
0.822431	Non-steatotic liver
0.390241	MASH
0.923708	MASH
0.318734	MASH
0.473518	Non-steatotic liver
0.525096	Non-steatotic liver
0.28977	MASH
0.478682	Non-steatotic liver
0.580359	MASH
0.698833	MASH
0.526844	MASH
0.748488	Non-steatotic liver
0.470628	MASH
0.474136	Non-steatotic liver
0.507531	Non-steatotic liver
0.511138	MASH
0.29085	Non-steatotic liver
0.492891	MASH
0.470337	MASH
0.613851	MASH
0.615508	MASH
0.609938	Non-steatotic liver
0.512814	MASH
0.596628	MASH
0.608703	Non-steatotic liver
0.669031	Non-steatotic liver
0.421183	MASH
0.264906	MASH
0.502957	MASH
0.24604	Non-steatotic liver
0.463429	MASH
0.605934	Non-steatotic liver
0.681376	MASH
0.24876	MASH
0.372149	Non-steatotic liver
0.133519	MASH
0.540281	Non-steatotic liver
0.537634	Non-steatotic liver
0.160015	Non-steatotic liver
0.46302	Non-steatotic liver
0.397983	Non-steatotic liver
0.534692	Non-steatotic liver
0.480991	MASH
0.549618	MASH
0.570775	Non-steatotic liver
0.444156	MASH
0.4289	MASH
0.739912	Non-steatotic liver
0.547483	Non-steatotic liver
0.52139	MASH
0.521399	Non-steatotic liver
0.552741	Non-steatotic liver
0.503934	Non-steatotic liver
0.628015	MASH
0.699938	Non-steatotic liver
0.400701	MASH
0.71104	MASH
0.387773	MASH
0.73247	Non-steatotic liver
0.597824	MASH
0.626667	MASH
0.617026	MASH
0.653296	Non-steatotic liver
0.14371	MASH
0.685491	Non-steatotic liver
0.168044	MASH
0.572688	Non-steatotic liver
0.779153	Non-steatotic liver
0.286167	Non-steatotic liver
0.511309	MASH
0.3522	MASH
0.47919	MASH
0.167408	MASH
0.280433	Non-steatotic liver
0.581304	Non-steatotic liver
0.523167	Non-steatotic liver
0.354138	MASH
0.446148	Non-steatotic liver
0.165991	MASH
0.691197	MASH
0.257572	Non-steatotic liver
0.326933	MASH
0.596403	MASH
0.457066	MASH
0.525493	Non-steatotic liver
0.26092	MASH
0.696106	MASH
0.777499	Non-steatotic liver
0.513879	MASH
0.486487	Non-steatotic liver
0.335881	MASH
0.45457	Non-steatotic liver
0.407124	MASH
0.465553	MASH
0.173317	MASH
0.48609	Non-steatotic liver
0.183629	MASH
0.475147	Non-steatotic liver
0.312986	MASH
0.625637	MASH
0.56236	MASH
0.608492	Non-steatotic liver
0.406475	Non-steatotic liver
0.502502	MASH
0.735954	Non-steatotic liver
0.489398	Non-steatotic liver
0.600453	MASH
0.617374	Non-steatotic liver
0.299662	MASH
0.622212	Non-steatotic liver
0.709723	Non-steatotic liver
0.370571	MASH
0.629598	MASH
0.56646	MASH
0.361724	MASH
0.483924	MASH
0.234136	MASH
0.311607	MASH
0.451315	MASH
0.404079	MASH
0.554396	Non-steatotic liver
0.615453	MASH
0.467949	MASH
0.3194	Non-steatotic liver
0.495515	Non-steatotic liver
0.427018	MASH
0.565984	Non-steatotic liver
0.563614	MASH
0.443986	MASH
0.325707	MASH
0.435097	MASH
0.766742	Non-steatotic liver
0.293098	MASH
0.385344	MASH
0.448045	MASH
0.691724	Non-steatotic liver
0.45859	MASH
0.497049	MASH
0.525517	MASH
0.25917	MASH
0.663574	MASH
0.496855	MASH
0.543651	Non-steatotic liver
0.416303	Non-steatotic liver
0.559668	Non-steatotic liver
0.721965	Non-steatotic liver
0.477434	MASH
0.775474	MASH
0.207769	MASH
0.610279	Non-steatotic liver
0.371898	MASH
0.476392	MASH
0.3623	Non-steatotic liver
0.674105	MASH
0.157108	Non-steatotic liver
0.609441	Non-steatotic liver
0.343752	MASH
0.676549	Non-steatotic liver
0.75423	Non-steatotic liver
[truncated: 6,409 more rows]

## Sheet: Fig2e
Figure 2e
[truncated: 11,503 more rows]

[truncated: 76 more sheets: Fig3a, Fig3b, Fig3c, Fig3d, Fig3e, Fig3f, Fig3g, Fig4a, Fig4b, Fig5a, Fig5b, Fig5c, Fig5d, Fig5e, Fig5f, SupplFig1a, SupplFig1b, SupplFig2a, SupplFig2b, SupplFig3a …]
